# Supplementary material for: Insights into the Ecological Diversification of the Hymenochaetales based on Comparative Genomics and Phylogenomics With an Emphasis on Coltricia
Source: Genome Biol Evol. 2023 Jul 27;15(8):evad136. doi: 10.1093/gbe/evad136 (PMC10410303; doi:10.1093/gbe/evad136)
Supplement: evad136_Supplementary_Data [file evad136_supplementary_data.zip]

Archive with 3 entries (3 files):
- Supplementary material legends.docx
- Supplementary_Files.xlsx
- Supplemenarty Figures.docx
