# Supplementary material for: Insights into the Ecological Diversification of the Hymenochaetales based on Comparative Genomics and Phylogenomics With an Emphasis on Coltricia
Source: Genome Biol Evol. 2023 Jul 27;15(8):evad136. doi: 10.1093/gbe/evad136 (PMC10410303; doi:10.1093/gbe/evad136)
Supplement: evad136_Supplementary_Data [file evad136_supplementary_data.zip › Supplementary_Files.xlsx]

## Sheet: File S1
File S1. Genome features of 15 newly sequenced and de novo assembled genomes of Hymenochaetales in this study.
Species	Genome size (Mb)	Total scaffolds	GC (%)	N50 (bp)	L50	Assembly BUSCO coverage (%)	Gene models	Gene annotations							Transposable elements (% in genomes)
								NR	Pfam	eggNOG	KEGG	GO	COG	CAZymes	LTR element: Copia (%)	LTR element: Gypsy (%)	Total transposable elements (%)
Coltricia abieticola Dai 22736	124.9	24984	47.03	9898	2837	87	21590	17078	13672	15252	9381	7312	15010	593	2.81	20.5	55.51
Coltricia abieticola Dai 22737	129.2	29018	47.02	10379	2972	84.1	23425	18617	14451	17475	10148	7810	16052	665	3.01	21.17	54.56
Coltricia perennis Dai 23027	85	20097	47.93	8182	2116	88.4	20148	17195	13608	16010	9737	7241	14820	816	3.92	16.49	32.89
Coltricia perennis Dai 23028	83.8	21661	48.26	7865	2215	88.2	21625	18175	14044	16821	10217	7501	15595	762	8.35	14.46	36.21
Coltricia perennis Dai 23736	72.2	10952	45.88	12360	1386	88.1	11778	5793	7714	8354	4971	4785	8357	464	9.95	16.21	51.39
Coltricia weii Dai 23719	150.9	41768	49.98	10182	3054	87.8	42579	30959	30181	35258	21796	13046	32740	1428	2.14	15.81	44.44
Coltricia weii Dai 23721	140.8	36447	49.49	10383	2677	88.4	39102	26332	25861	30649	19230	11979	28463	1231	2.63	15.05	46.46
Onnia himalayana Dai 22620	31.7	1932	49.65	65132	131	94.8	9402	8582	6262	7771	3646	3814	6626	445	0.35	6.18	17.56
Onnia tomentosa Dai 23682	37.7	2303	49.63	39363	253	94.4	10231	9363	6506	8367	3993	3962	7066	491	1.36	5.01	21.32
Phellinus monticola Dai 22944A	35.4	4263	49.08	66117	122	93.7	10443	9825	7311	8794	3744	4446	7521	507	0.01	10.23	15.37
Porodaedalea occidentiamericana Dai 20887	47.4	5849	49.76	50859	204	94.9	14038	12736	8802	11239	4844	5323	9574	635	0.78	5.25	18.29
Porodaedalea qilianensis Dai 20880	41.1	4083	49.8	67971	150	94.6	12345	11204	7849	9885	4305	4854	8447	540	0.4	6.79	18.33
Pseudoinonotus tibeticus Dai 22973	49	7100	47.99	20569	572	94.2	11436	10398	7565	9220	3701	4728	7935	519	0.37	17.66	22.95
Sanghuangporus alpinus Dai 24025	40.1	5121	47.62	23522	459	94.5	10081	9745	6584	8456	3988	3992	7171	540	0.95	1.2	14.71
Sanghuangporus lonicericola Dai 17297	36.8	3658	47.72	78191	106	93.8	11307	10954	7397	9359	4379	4279	7829	629	0.01	0.37	7.07

## Sheet: File S2
File S2. The amino acid sequences of 145 orthologous protein clusters from the 32 proteomes representing 32 genomes in this study.
>Agaricus_bisporus_H97
QPVVIDNGSGTIKAGFAGEDRPNCFFPSFVGR-PK-HTRVMAGALEGDTFIGRRAQEYRGLLKIKYPMEHGIVTDWDDMEKIWNWIYVEELATPSEEHPVLLTEAPLNPRSNRDVAAQILFDTFNVPALFTSVQAVLSLYASGRTTGIVLDSGDGVTHAVPVFEGFSMPHAIRRIDIAGRDVTDYLQLLLRKAGHHLHTTAEREVVRTMKEKCCYIAINPSKEEKESLGRFEDFTLPDGNIVQLGPERFRAPEILFNPELIGQEYAGVHQVIVDSIHRVDLDLRKSLFSNIVLSGGSTLCRGFGDRLLNEVKKLALKDIKIKIYAPPERKYSTWIGGSILAGLNTFKKMWVSAEEYQEDPDIIHKKAGFMGAYKYIGELYKKKQSDVLRFITRVRCWEY…
SAEGYIQTIDCGSMIDGRRFAGLQSVIEAAASAGCQVEGVGETAGQEYKHPHLTNGYYFTPTIVGSVTKDMDIAKMELFAPVATIMPYETIEQAIDIANGTRYALGAAVFGPDQDEAVVVAKQLECGMVAVNDFGVFYMANSKYAYVRNFELPDP--LLPNTFLVFRLDGHSFHRFSDTHNFTKPNDVRALQLMDHAARDTMQVHPDIVLGFGESDEYSFLLKKSTTIYNRRQSKILSTLTSQFTSSYVFHWTTYFPETPLQYPPSFDGRIVLYPTSKEVKDYFAWRQADTHINNLYNTTFWALVQQGGQSTTEAHATLRGTFSKDKHEILFSRFNINYNMLDPRFRKGSVL-------------------------MLTKDGESYVSLKQDICFSIPS…
ELVSLMNFILPEQFA--DTIGEMRAIFKVKGDSKISLLSQERVSRAKKMMTPFVLRRRKDQVLQDLPQKSERIEWCEMTDFQKSLYTNVLQRSRRTVLE--------------------------------------------TKEKLYMENSSNVLMDLRKAALHPMLFRKRFTDDTLTGITRQLLKEPDFKKRG-----ALFDLVKEDMSVMTDAELQAFCKTYRSTKKFLQTENCYREAGKVKVLLELLEKYKSEERKILIFSQFTQILDILQAILGHQNIRFLVLTGSTPVDVRQTLVDEFNEDLDIPVFLLSTKAGGMGINLTAASVVIMFDQDFNPHNDKQAQDRAYRIGQKRNVEVVKLISRGTIEEDMLRLGETKLALDEAVAA---DSD-…
>Fomitiporia_mediterranea_MF3_22
QPVVIDNGSGTIKAGFAGQDHPKCFFPSFVGR-PK-HVRVMAGALEGDTFIGRKAQEFRGLLKIKYPMEHGIVTDWDDMERIWNWVYTEELGTLSEEHPVLLTEAPLNPRANRDIAAQIFFDTFNVPALFSSVQAVLSLYSSGRTTGIVLDSGDGVTHAVPVFEGFSMPHAIRRVDIAGRDVTDHLQLLLRKAGRHFHTSAEFEVVRTIKERCCYVAANPSKEEKDTAGRTEEFHLPDGTAIQLGSERFRAPEILFNPELIGQEYAGVHQVVVDSINRVDLDLRKSLFSNIVLSGGSTLCKGFGDRLLNEVKRLAVKDVKIKIYAPPERKYSTWIGGSILAGLNTFKKMWVSAEEYQEDPEIIHKKAGFMGAYKYIGELYKKKQSDVLRFLLRVRCWEY…
ATDGFISPVDCGSMISRDRFSELERIISDAVKDGASL----HVGGLTFRHAYLEDGSYFSPTVIGDVHQGMEIADKELFAPVAVLMKYDSVEDAIETANATRYGLGASVWGPDQDECLRVAKRLECGMVSVNDFAVFYMAGTKYAYVRAFERPDP--LLPNTFIVCRVDGHAFHRFSDIHGFEKPNDVRGLRLMDTAAYAVMNEYKDIVLGFGESDEYSFLLRRSTQLYNRRESKILTTLVSHFTAAYIFNWHNHFPDTPLQYPPTFDGRIVLYPTSREVRDYFSWRQADTHINNLYNTVFWALVKQGGQTTTEAHATLRGTVSSQKHEILFSRFGINYNNIEPQFRKGSIIRNAESMNGVVLGAT-NNIGYHQDTVSITTRGEVIVHRTTDIMFAVPN…
ELVSIMGFILPDKFG-KEVSQHLRTIFKVKGDSK-QLLNEERVKRAKTMMTPFVLRRRKDQVLKDLPRKTERIEWCSLTALQKEIYDDARQRSRKAVM----------VTEAELAE--------DNLNGS--LAKSKHKGNDIKKDENQV-NSSNVLMDLRKAALHPMLFRVHYTDAKISILARLLMKEPDYRKRNSRKRTADFDVVFEELDFMSDSGIIDCIRQYKSTQKHLLDESVYLDSGKVRAMLKLLDHYKAEGRKCLIFSQFTQVLDILRVILDQASIKYLLLTGSTPVDVRQGLVDQFTEDESIPVFLLSTKAGGMGINLTAASVVILFDQDFNPHNDRQAADRAYRIGQKRDVEIVKLITSGTIEEDMFRLGQTKLALDEAVAGDVEDSED…
>Fuscoporia_viticola_PhevitSig-SM15
QPVVIDNGSGTIKAGFAGQDHPKCYFPSFVGR-PK-HVRVMAGALEGETFIGRKAQEFRGLLKIKYPIEHGIVTDWDDMERIWNWVYTEELGTLSEEHPVLLTEAPLNPRSNRDIAAQIFFDTFNVPALFTSVQAVLSLYSSGRMTGIVLDSGDGVTHAVPVYEGFSMPHAVQRVDIAGRDVTDHLQLLLRKAGYHLHTSAEREVVRTIKEKCCYIAANPAKEEKDSAARTEEFRLPDGNAIQLGAERFRAPEILFNPELIGQEYVGVHQVVVDSINRADLDLRKSLFSNILLSGGSTLTKGFGDRLLNEVKKLAVKEMKIKIYAPPERKYSTWIGGSILGGLNTFKKMWVSAEEYQEDPEIIHKKAGFMGAYKYIGELYKKKQSDVLRFLLRVRCWEY…
SVDGYISPVDCGAMISADRFDELERIISEAVEAGAQL----EVGGSRWTHSYLEGGSYFSPTVVGNVHQGMEIAQRELFAPVALLMKYEDIDDAVEIANGSKYGLGASVFGPDQETCVQLARRLECGMVSINDFAVFYMAGTKYAYVKSFELPDP--LLPGTFLVLRVDGHAFHRFTDVHAFTKPNDMRGLRLMDRAARALMEEYKDVVLAFGESDEFSFLLRRSTALYSRRHAKILTTLVSNFTAAYIFHWPAFFPDTPLQYPPTFDGRLVLYPSAREVRDYFSWRQADTHINNLYNTAFWALVQQGGQTTTEAHATLRGTVSKQKNEILFSRFGINYNNLDARYRKGSILRSAVTVYGVVIALDLEHAGFANNTLSMDTDGEFFLHRSSDAMFSIPN…
ELVSVMNFILPDRFN-ADELSSLRSIFKVKGDTK-QLLAEERVKRAKTMMAPFVLRRRKDQVLKDLPKKSERIEWCALTPLQKKIYSDTRRRSRTTIVEDIEEPGVD-ASDKSKSA--SKLSR-----SK--TQQKKGKNVARAKDKKYAENSTNVLMELRKAASHPMLFRTQYNDAILTSITRALLKEPDFKKRG-----AMHSLVKEDMEVMTDAELQGLAGMYKSTQKFLLNDSCYLESGKITTMLSLLERYQAEGRKCLIFSQFTQILDILQVILKQRSINFLVLTGSTAVDVRQGLVDEFTEDPSISVFLLSTKAGGMGINLTAASVVILFDQDFNPHNDRQAADRAYRIGQTRDVEIVKLISRGTIEEDMLRLGETKLALDEAVAGDAEEK--…
>Inonotus_obliquus_CT5
QPVVIDNGSGTIKAGFAGQDHPKCFFPSFVGR-PK-HVRVMAGALEGDTFIGRKAQEFRGLLKIKYPMEHGIVTDWDDMERIWNWVYTEELGTLSEEHPVLLTEAPLNPRSNRDIAAQIFFDTFNVPALFTSVQAVLSLYSSGRTTGIVLDSGDGVTHAVPVFEGFSMPHAIRRVDVAGRDVTDHLQLLLRKAGYHLHTSAEREVVRTIKERSCYIALNPAKEEKDTAGRTEEFRLPDGNAIQLGPERFRAPEILFNPELIGQEYAGIHQVVVDSINRVDLDLRKSLFSNVVLSGGSTLCKGFGDRLLNEVKKLAVKDVKIKIYAPPERKYSTWIGGSILAGLNTFKKMWVSAEEYQEDPEIIHKKAGFMGAYKYLGELYKKKQSDVLRFLLRVRCWEY…
ATDGFISPVDCGSMIAKDRFLELERIIDDAVKEGASL----HVGGTAFRHAYLEDGSYFSPTVIGNVHPGMEIANKELFAPVAMLMKYDTIDDAIGIANGTRYGLGASVFGPDQEECLKVAKRLECGMVSVNDFGVFYMAGSKYAYVKAFERPDS--LLPNTFIVCRVDGHAFHRFTDAHGFSKPNDVRGLRLMDRAACAVMDEYKDIMLGFGESDEYSFLLRRSTQLYNRRESKILTTLVSHFTASYIYFWAEYFPDTPLQYPPTFDGRLVLYPTEREVRDYYAWRQAD-----------------------------------------------------------SMFRSSEIVNGVVLSTLISNVGYNGDVMSITTRGDVIRHRSSDVMFAIPN…
ELVSVMGFILPDKFG-EEVSTHLRAIFKVKGDTK-QLLAEERVKRAKTMMTPFVLRRRKDQVLKDLPKKTERIEWCSLSALQASIYNDARQRSRKTLMDRTDSERIS--DDASAVG--SEV-------------QKKNKIKERAKDRKYLENTSNVLMDLRKAALHPMLFRTHFTDELLKSLTRVLLKEPDFKKRG-----ALSEYVKEDMQVMTDSEIQSFCRTYKSSQKFLLDESCYLESGKIRRMLDLLERYKSEGRKCLIFSQFTQILDILQVILKQRAIKHLVLTGSTAVDVRQGLVDEFTEDESISVFLLSTKAGGMGINLTAASVVIIFDQDFNPHNDRQAADRAYRIGQKRDVEIVKLISRGTIEEDIFRLGQTKLALDEAVSGDT-E---…
>Onnia_himalayana_Dai_22620
QPVVIDNGSGTIKAGFAGQDHPKCFFPSFVGR-PK-HIRVMAGALEGETFIGRKAQEFRGLLKIKYPMEHGIVTDWDDMERIWNWVYTEELGTLSEEHPVLLTEAPLNPRSNRDIAAQIFFDTFNVPALFTSVQAVLSLYSSGRTTGIVLDSGDGVTHAVPVFEGFSMPHAIRRVDVAGRDVTDHLQLLLRKAGHHLHTSAEREVVRTIKERCCYVAANPAKEDKDTAGRTEEFRLPDGNTIQLGAERFRAPEILFNPELIGQEYAGVHQVVVDSINRVDLDLRKSLFSNIVLSGGSTLCKGFGDRLLNEVKRLAVKDVKIKIYAPPERKYSTWIGGSILAGLNTFKKMWVSAEEYQEDPEIIHKKAGFMGAYKYIGELYKKKQSDVLRFLLRVRCWEY…
STDGFISPVDCGSMISRDRFPDLERIINEAVNDGASL----HVGGTTFRHAYLEDGSYFTPTVIGDVHQGMEIANKELFAPVATLMKYETIEDAIEIANGTRYGLGACCFGPDQEECLRVAKRLECGMVSVNDFGVFYMAGTKYAYVKAFERPDP--LLPNTFIVCRVDGHAFHRFTDAHGFDKPNDVRGLRLMDRAARAVMDEYKDIVLGFGESDEFSFLLRRSTQLYSRRESKILTTLVSHFTAAYIFHWGAHFPDTSLQYPPTFDGRLVLYPTPREVRDYFAWRQADTHINNLYNTVFWALIQQGKQTTTEAHSTLRGSVSSQKHEILFSRFGINYNSLDARYRKGSVLRNAESMNGIVLGSALNNVGYNEDTLSINTRGEVILHRTSDVMFAVPN…
ELVSVMGFILPDKFG-NEVSAHLRAIFKVRGDTK-QLLAEERVKRAKTMMTPFVLRRRKDQVLKDLPKKTERIEWCSLSLLQESIYDDARRRSWKTVMDEAETECIV--DDPSGSS--TKDR------SG--QGQKKGRGNLRGKEKKYLENTSNVLMDLRKAASHPMLFRTHFTDEKLTTLTRLLLKEPDFKKRG-----AIFEFVKEDMEVMTDSELQAFCRTYKSTQKLLLDEDCYIESGKVKMMLSLLDRYRAEGRKCLIFSQFTQILDILQVVLKQRSIKHLVLTGSTAVDVRQGLVDEFTEDESIPVFLLSTKAGGMGINLTAASVVILFDQDFNPHNDRQAADRAYRIGQKRDVEIVKLISRGTIEEDMFRLGQTKLALDEAVAGDTEE---…
>Onnia_tomentosa_Dai_23682
QPVVIDNGSGTIKAGFAGQDHPKCFFPSFVGR-PK-HIRVMAGALEGETFIGRKAQEFRGLLKIKYPMEHGIVTDWDDMERIWNWVYTEELGTLSEEHPVLLTEAPLNPRSNRDIAAQIFFDTFNVPALFTSVQAVLSLYSSGRTTGIVLDSGDGVTHAVPVFEGFSMPHAIRRVDVAGRDVTDHLQLLLRKAGHHLHTSAEREVVRTIKERCCYVAANPAKEDKDTAGRTEEFRLPDGNAIQLGAERFRAPEILFNPELIGQEYAGVHQVVVDSINRVDLDLRKSLFSNIVLSGGSTLCKGFGDRLLNEVKRLAVKDVKIKIYAPPERKYSTWIGGSILAGLNTFKKMWVSAEEYQEDPEIIHKKAGFMGAYKYIGELYKKKQSDVLRFLLRVRCWEY…
STDGFISPVDCGSMVSRDRFPDLERIINEAVKDGASL----HVGGMTFRHAYLEDGSYFTPTVIGDVHQGMEIANKELFAPVAILMKYGTIDDAIEIANGTRYGLGACCFGPDQDECLRVAKRLECGMVSVNDFGVFYMAGTKYSYVKAFERPDP--LLPNTFIVCRVDGHAFHRFTDAHGFDKPNDVRGLRLMDRAARAVMDEYKDVVLGFGESDEFSFLLRRSTQLYNRRESKILTTLVSHFTAAYIFHWGAHFPDTSLQYPPTFDGRLVLYPTPREVRDYFAWRQADTHINNLYNTVFWALIQQGKQTTTEAHANLRGTVSSQKHEILFSRFGVNYNSLDPRYRKGSVLRNAELTNGIVLGSAVNNVGYNEDTLSINTRGEVILHRTSDVMFAVPN…
ELVSVMGFILPDKFG-NEVSAHLRAIFKVRGDTK-QLLAEERVKRAKTMMTPFVLRRRKDQVLKDLPKKTERIEWCSLSPLQESIYDDARRRSWKTVMDEAETECTA--DDPSGSS--TTDR------IK--QGQKKGRGNLRGKDKKYLENTSNVLMDLRKAASHPMLFRTHFTDAKLTTLTRLLLKEPDFKKRG-----AIFEFVKEDMEVMTDSELQAFCRTYKSTQKLLLDEDCYIESGKVKMMLSLLDRYRAEGRKCLIFSQFTQILDILQVVLKQRSIKHLVLTGSTAVDIRQGLVDEFTEDESIPVFLLSTKAGGMGINLTAASVVILFDQDFNPHNDRQAADRAYRIGQKRDVEIVKLISRGTIEEDMLRLGQTKLALDEAVAGDTEE---…
>Phellinidium_pouzarii_DSM_108285
QPVVIDNGSGTIKAGFAGQDHPKCFFPSFVGR-PK-HIRVMAGALEGETFIGRKAQEFRGLLKIKYPIEHGIVTDWDDMERIWNWVYTEELGTLSEEHPVLLTEAPLNPRSNRDIAAQIFFDTFNVPALFSSVQAVLSLYSSGRTTGIVLDSGDGVTHAVPVFEGFSMPHAIRRVDVAGRDVTDHLQLLLRKAGHHLHTSAEREVVRTVKEKCCYVAANPAKEEKDTAGRTEEFRLPDGNAIQLGAERFRAPEILFNPELIGQEYAGVHQVVVDSINRVDLDLRKSLFSNIVLSGGSTLCKGFGDRLLNEVKKLAVKDVKIKIYAPPERKYSTWIGGSILAGLNAFKKMWVSAEEYQEDPEIIHKKAGFMGAYKYIGELYKKKQSDVLRFLLRVRCWEY…
STDGFIPPVDCGAMISSDRFAELERIIADAVQDGARL----EVGGIRWKHAYLEAGSYFCPTVIGDVHQGMEIAQKELFASVALLMKYDSIEDAVELANGTKYGLGASVFGPDQDECLRVAKRIECGMVSINDFGVFYMAGTKYAYVKNFELPDP--LLPNTFIVLRVDGHAFHRFTDTHTFAKPNDERGLLLMDHAARAVMEEYKDIVLGFGESDEFSFLLRRSTSMYNRRESKILTTLVSHFTAFYIFYWSTYFPDTPLQYPPTFDGRLVLYPSQKEVKDYFAWRQADTHINNLYNTVFWALVQQGGQTTTEAHATLRGTISSQKHEILFTRFGVNYNALPSRYRKGSVLRNNTVTYAVVLQNIE-NIGYNTDTQSISINGDVIIHRSTDVMFAVPN…
ELVSVMNFILPDQFGGEEGQNSLRAIFKVKGDSK-QLLAEERVKRAKKMMTPFVLRRRKDQVLKDLPKKTERIEWCTLTPLQKSIYDDARRRSRKTVIEETESKEPMSAEDANVLG--MKGGG-----GK--QLQKKGRSNPRAKEKKYLENTSNVLMDLRKAASHPMLFRTQFSDSTLTSMTRMLLKEPDFKKRG-----AIFEFVKEDMEVMTDAELQAFCGTYKSTQRFRLDDDCYIDAGKVTVMLSLLERYQAEGRKCLIFSQFTQILDILQVILKQRSIRHLVLTGSTAVDVRQGLVDEFTEDQSIPVFLLSTKAGGMGINLTAASVVILFDQDFNPHNDRQAADRAYRIGQKRDVEIVKLISRGTIEEDMLRLGATKLALDEAVAGDTEE---…
>Phellinidium_ferrugineofuscum_SpK3Phefer14
QPVVIDNGSGTIKAGFAGQDHPKCFFPSFVGR-PK-HIRVMAGALEGETFIGRKAQEFRGLLKIKYPIEHGIVTDWDDMERIWNWVYTEELGTLSEEHPVLLTEAPLNPRSNRDIAAQIFFDTFNVPALFTSVQAVLSLYSSGRTTGIVLDSGDGVTHAVPVFEGFSMPHAIRRVDVAGRDVTDHLQLLLRKAGHHLHTSAEREVVRTVKEKCCYVAANPAKEEKDTAGRTEEFRLPDGNAIQLGAERFRAPEILFNPELIGQEYAGVHQVVVDSINRVDLDLRKSLFSNIVLSGGSTLCKGFGDRLLNEVKKLAVKDVKIKIYAPPERKYSTWIGGSILAGLNAFKKMWVSAEEYQEDPEIIHKKAGFMGAYKYIGELYKKKQSDVLRFLLRVRCWEY…
STDGFIPPVDCGAMISSDRFTELERIINDAVQDGARL----EVGGIRWKHAYLESGSYFCPTVIGDIHQGMEIAQKELFASVALLMRYDSIEDAVELANGTRYGLGASVFGPDQDECLKVAKRIECGMVSINDFGVFYMAGTKYAYVKNFELPDP--LLPNTFIVLRVDGHAFHRFTDTHGFAKPNDERGLLLMDRAARAVMDEYKDIVLGFGESDEFSFLLRRSTSMYNRRESKILTTLVSHFTAFYIFYWSTYFPDTLLKYPPTFDGRLILYPSQKEVKDYFAWRQADTHINNLYNTVFWALVQQGGQTTTDAHATLRGTVSSQKHEILFSRFGFNYNALPARYRKGSVLRNNIVTYAVVLKNLE-NPGYNLDTQSISINGAVILHRSTDVMFAVPN…
ELVSVMNFILPDQFGGEEGQNSLRAIFKVKGDSK-QLLAEERVKRAKVMMTPFVLRRRKDQVLKDLPKKTERIEWCTLTPLQKSIYNDARQRSRKTVTEEAESKEPNSADDPNVPG--TKSNG-----GK--QQQKKGRSNPRTKEKKYLENTSNVLMDLRKAASHPMLFRTQFSDSTLTSMTRMLLKEPDFKKRG-----AIAEFVKEDMEVMTDAELQAFCRMYKSTQRFLLDENCYIDAGKVTVMLSLLERYQAEGRKCLIFSQFTQILDILQVILKQRSIKHLVLTGSTAVDVRQGLVDEFTEDQSIPVFLLSTKAGGMGINLTAASVVILFDQDFNPHNDRQAADRAYRIGQKRDVEIVKLISRGTIEEDMLRLGATKLALDEAVAGDAEES--…
>Phellinus_monticola_Dai_22944A
QPVVIDNGSGTIKAGFAGQDHPKCFFPSFVGR-PK-HVRVMAGALEGDTFIGRKAQEFRGLLKIKYPMEHGIVTDWDDMERIWNWVYTEELGTLSEEHPVLLTEAPLNPRSNRDIAAQIFFDTFNVPALFTSVQAVLSLYSSGRTTGIVLDSGDGVTHAVPVFEGFSMPHAIRRVDIAGRDVTDHLQLLLRKAGHHLHTSAEREVVRTIKEHSCYIAANPAKEDKDTAGRTEEFRLPDGTVIQLGAERYRAPEILFNPELIGQEYAGVHQVVVDSINRVDLDLRKSLFSNIVLSGGSTLCKGFGDRLLNEVKKLAVKDVKIKIYAPPERKYSTWIGGSILAGLNTFKKMWVSAEEYQEDPEIIHKKAGFMGAYKYIGELYKKKQSDVLRFLLRVRCWEY…
ATDGFISPVDCGSMITRDRFSELERIVDEAVNDGATL----LVGGTSFRHAYLEGGTYFSPTVLGDVHQGMEIANKEVFAPIATLMKYETIEDAIEIANGTRYGLGASVFGPDQEEGVRVAKRLECGMVSVNDFAVFYMAGTKYAYVKAFEHPDP--LLPNTFIVCRVDGHAFHR---------PNDERGLRLMDRSACAVMEEYKDIILCFGESDEFSFLLRRSTQLYNRRESKILTTLVSQFTAAYIYHWRDYFPDTPLQYPPTFDGRLVLYPSQREVRDYFAWRQADTHINNLYNTVFWALVQQGGQPTTEAHTTLRGTVSSQKHEILFSRFGINYNSLDARYRKGSILRNVDSVNGIVLGSA-IRVGYNEDTITLTTRGEIVLHRSADAMFAIPN…
ELVSVMGFILPDKFD-SEISTHLRAIFKVKGDTK-QLLAEERVKRAKTMMTPFVLRRRKDQVLKDLPKKTERIEWCSLSSLQESIYNDARQRSRKTIMEGTGNDAAV----ANSAE--TDG---------------KSKLYLRGKDKKYLENTSNVLMDLRKASSHPMLFRTHFTDSKLTALTRSLLKEPDFRKRG-----AVFEYVKEDMEVMTDSELQAFCRTYKSTQKFLLDESCYIDSGKVVVMLNLLDRYNTEGRKCLIFSQFTQILDILQVVLRQRSIKFLVLTGSTAVDIRQGLVDQFTEDESIPVFLLSTKAGGMGINLTAASVVILFDQDFNPHNDRQAADRAYRIGQKRDVEIVKLISSGTIEEDMYRLGQTKLALDEAVAGDAEE---…
>Phellopilus_nigrolimitatus_SigPhenig9
QPVVIDNGSGTIKAGFAGQDHPKCFFPSFVGR-PK-HIRVMAGALEGETFIGRKAQEFRGLLKIKYPIEHGIVTDWDDMERIWNWVYTEELGTLSEEHPVLLTEAPLNPRSNRDIAAQIFFDTFNVPALFTSVQAVLSLYSSGRTTGIVLDSGDGVTHAVPVFEGFSMPHAVRRVDVAGRDVTEHLQLLLRKAGHHLHTSAEREVVRTVKEKCCYVAASPAKEEKDTAGRTEEFRLPDGNAIQLGAERFRAPEILFNPELIGQEYAGVHQVVVDSINRVDLDLRKSLFSNIVLSGGSTLCKGFGDRLLNEVKKLAVKDVKIKIYAPPERKYSTWIGGSILAGLNTFKKMWVSAEEYQEDPDIIHKKAGFMGAYKYIGELYKKKQSDVLRFLLRVRCWEY…
STDGFIAPVDCGSMVSNDRFDELERTINEAVEDGAQL----TVGGTRWKHAYLEGGAYFGATVIGDVHQGMEIAQKELFAPIALLMKYDELEDAIELANGTRYGLGASVFGPDQEECLKIAKRLECGMVSVNDFAVFYMAGTKYAYVKDFELPDP--LLPNTFIVVRIDGHAFHRFTDVHGFAKPNDERGLRLMDAAARAVMDEYKDIVLAFGESDEYSFLLRRSTSLYNRREAKILTTLVSLFTASYIFHWGAYFPETSLRYPPTFDGRLVLYPGQKDVRDYFAWRQADTHINNLYNTVFWALVQQDGQTTTEAHATLRGTVSNQKHEILFSRFGVNYNGIPARYRKGSILRNSDVITGVVIDASIDNFGYSPDTVSMNIHGEVFKHRASDVMFAVPN…
ELVSVMNFILPDQFGGDETQNSLRAIFKVRGDSR-QLLAEERVKRAKMMMTPFVLRRRKDQVLKDLPKKTERIEWCPLTPIQKTIYDDAKQRSRKMVLAETEDKETVPSDDPDGPG--TKGGGKQQQNGK--QQQKKGRSNPRAKDKKYSENTSNVLMDLRKAASHPMLFRTQFTDSTLASMTRVLLKEPDFKKRG-----AIFEYVNEDMEVMTDAELQAFCRTYKSTRKFLLDESCYVEAGKVKAMLELLERYKAEDRKCLIFSQFTQILDILQVILKQRSIKHLVLTGSTAVDVRQGLVDEFTEDQSIPVFLLSTKAGGMGINLTAASVVILFDQDFNPHNDRQAADRAYRIGQKRDVEIVKLISRGTIEEDMLRLGETKLALDEAVAGDADESG-…
>Coltricia_abieticola_Dai22736
QSLKL--ASTTISTHLS------------VGR-PK-HIRVMAGALEGETFIGRKAQEFRGLLKIKYPMEHGIVTDWDDMERIWNWVYTEELGTLSEEHPVLLTEAPLNPRSNREIAAQIFFDTFNVPALFTSVQAVLSLYSSGRTTGIVLDSGDGVTHAVPVFEGFSMPHAVRRIDVAGRDVTDHLQLLLRKAGHHLHTSAEREVVRTVKERCCYIAQNLAKEEKDTAGRTEEFRLPDGNAIQLGGERFRAPEILFNPELIGQEYPGVHQVVVDSINRVDLDLRKSLFSNIVLSGGSTLCKGFGDRLLNEVKKLAVKDVKIKIYAPPERKYSTWIGGSILAGLNTFKKMWVSAEEYQEDPEIIHKKAGFMGAYKYIGELYKKKQSDVLRYLLRVRCWEY…
-----------------DRFAELEGMIDDAIADGAEL----SLGGSSWKHAYLENGAYFSPTIIGNVHAHMAIAQKEAFAPIAVLMKYDDVEEAVEIANGTRYGLGASVFGPDKDECLSVAKQLECGMVSINDFAVSYMAGSKYAYVKKFELPDP--LLPGTFLVVRIDGHAFHRFTSTHDFVKPNDERGLCLMDDAARFVMDEYKDIVIAFGESDEFSFLFRRSTALYDRRAAKILTTIVSHFTAAYIFGWSSRFPDAPLRYPPTFDGRIVVYPSPKEVRDYFAWRQVDTHINNLYNTTFWALVQQGGLSTTEAHACLRKTVSSQKHEILFSRFDINYNNVPARFRKGSTLRVGHIRNGIILAWDSVSAGIPVSIVGILTNGEIMAHSAADVMFYVPN…
ELVSVMNFILPERFG-GDTQDSLRAIFKVKGDTV-QLLAEERIKRAKMMMTPFVLRRRKDQVLKDLPKKIERIEWCTLTPLQMSIYEDAKRRSRKTLLEEAEGVDVA-ASDVNGVEPISENVS-----SS--KQQKKGRSNPRAKEKKNQDNSTNVLMDLRKAASHPMLFRTRFTDSTLTSLARALLKEPDFKKRG-----AKFQYVKEDMEVMTDAELQEFCRTYKSTQRFLLTEDCYIEAGKVQAVLKLLEIYMSEGRKCLVFSQFTQILDILQVVLKQKSIKYLVLTGSTAVDVRQGLVDEFTEDESIPVFLLSTKAGGMGINLTAASVVILFDQDFNPHNDRQAADRAYRIGQKRDVEIVKLISRGTIEEDMLRLGETKLALDEAVAGDTDE---…
>Porodaedalea_laricis_PN71-100-IP13
QPVVIDNGSGTIKAGFAGQDHPKCFFPSLCCRAPKAHTR-HGGRAGGDTFIGRKAQEFRGLLKIKYPMEHGIVTDWDDMERIWNWVYTEELGTLSEEHPVLLTEAPLNPRSNRDIAAQIFFDTFNVPALFTSVQAVLSLYSSGRTTGIVLDSGDGVTHAVPVFEGFSMPHAIRRVDVAGRDVTDHLQLLLRKAGHHLHTSAEREVVRTIKERCCYVAANPAKEEKDTAGRTEEFRLPDGNAIQLGAERFRAPEILFNPELIGQEYAGVHQVVVDSINRVDLDLRKSLFSNIVLSGGSTLCKGFGDRLLNEVKKLAVKDVKIKIYAPPERKYSTWIGGSILAGLNTFKKMWVSAEEYQEDPEIIHKKAGFMGAYKYIGELYKKKQSDVLRFLLRVRCWEY…
STDGFISPVDCGSMISRDRFPDLERIINEATNEGASL----HVGGTTFRHAYLEDGSYFIPTVLGDVHQGMEIANKELFAPVAVFMKYETIEDAIEIANGTRYGLGASVFGPDQDECLRIAKRMECGMVSVNDFGVFYMAGTKYAYVKAFERPDP--LLPNTFIVCRVDGHAFHRFTDAHGFEKPNDVRGLRLMDRAARALMDEYKDVVLGFGESDEFSFLLRRSTQLYNRRESKILTTLVSHFTAAYNFHWGAYFPDTPLQYPPTFDGRLVLYPTAREAHDYFAWRQADTHINNLYNTVFWALVQQGGQTTTEAHATLRGTVSSQKHEILFSRFGVNYNSLDARYRKGSILRNADATNGVVLGPALDNLGYNEDTMSINTRGEIILHRTSDIMFAVPN…
ELVSVMGFILPEKFG-DEVSTNLRAIFKVRGDTK-QLLAEERVKRAKTMMTPFVLRRRKDQVLKDLPKKTERIEWCSLSTLQESIYDDARQRSRKAVMGEAENECTV--DDPNGPS--AKDS------NQ--QAQKKGRVNLHGKDKKYLENSSNVLMDLRKAASHPMLFRTHFTDAKLTTLTRMLLKEPDFKKRG-----AVFEYVKEDMEVMTDSELQAFCRTYKSTQKLLLDESCYIESGKVKMMLSLLSRYKTEGRKCLIFSQFTQILDILQVVLKQRSIKHLVLTGSTAVDVRQGLVDEFTEDESIPVFLLSTKAGGMGINLTAASVVILFDQDFNPHNDRQAADRAYRIGQKRDVEIVKLISRGTIEEDMFRLGQTKLALDEAVAGDTEE---…
>Porodaedalea_occidentiamericana_Dai_20887
QPVVIDNGSGTIKAGFAGQDHPKCFFPSFVGR-PK-HIRVMAGALEGDTFIGRKAQEFRGLLKIKYPMEHGIVTDWDDMERIWNWVYTEELGTLSEEHPVLLTEAPLNPRSNRDIAAQIFFDTFNVPALFTSVQAVLSLYSSGRTTGIVLDSGDGVTHAVPVFEGFSMPHAIRRVDVAGRDVTDHLQLLLRKAGHHLHTSAEREVVRTIKERCCYVAANPAKEEKDTAGRTEEFRLPDGNAIQLGAERFRAPEILFNPELIGQEYAGVHQVVVDSINRVDLDLRKSLFSNIVLSGGSTLCKGFGDRLLNEVKKLAVKDVKIKIYAPPERKYSTWIGGSILAGLNTFKKMWVSAEEYQEDPEIIHKKAGFMGAYKYIGELYKKKQSDVLRFLLRVRCWEY…
STDGFISPVDCGSMISRDRFPDLERIINEAINEGASL----HVGGTTFRHAYLEDGSYFIPTVLGDVHQGMEIANKELFAPVAVFMKYETIEDAIEIANGTRYGLGASVFGPDQDECLRIAKRMECGMVSVNDFGVFYMAGTKYAYVKAFERPDP--LLPNTFIVCRVDGHAFHRFTDAHGFEKPNDVRGLRLMDRAARAVMDEYKDVVLGFGESDEFSFLLRRSTPLYNRRESKILTTLVSHFTAAYNFHWGAYFPDTPLQYPPTFDGRLVLYPTAREARDYFAWRQADTHINNLYNTVFWALVQQGGQTTTEAHATLRGTVSSQKHEILFSRFGVNYNSLDARYRKGSTLRNADATNGVVLGPALDNLGYNEDTMSINTRGEIILHRTSDIMFAVPN…
ELVSVMGFILPEKFG-DEVSTNLRAIFKVRGDTK-QLLAEERVKRAKTMMTPFVLRRRKDQVLKDLPKKTERIEWCSLSTLQESIYDDARQRSRKAVMGEAENECTV--DDPNGPS--AKDS------SQ--QAQ-KGRVNMRGKDKKYLENSSNVLMDLRKAASHPMLFRTHFTDAKLTTLTRMLLKEPDFKKRG-----AVFEYVKEDMEVMTDSELQAFCRTYKSTQKLLLDESCYIESGKVKTMLSLLSRYKTEGRKCLIFSQFTQILDILQVVLKQRSIKHLVLTGSTAVDVRQGLVDEFTEDESIPVFLLSTKAGGMGINLTAASVVILFDQDFNPHNDRQAADRAYRIGQKRDVEIVKLISRGTIEEDMFRLGQTKLALDEAVAGDAEE---…
>Porodaedalea_pini_BCRC_35384
QPVVIDNGSGTIKAGFAGQDHPKCFFPSFVGR-PK-HIRVMAGALEGDTFIGRKAQEFRGLLKIKYPMEHGIVTDWDDMERIWNWVYTEELGTLSEEHPVLLTEAPLNPRSNRDIAAQIFFDTFNVPALFTSVQAVLSLYSSGRTTGIVLDSGDGVTHAVPVFEGFSMPHAIRRVDVAGRDVTDHLQLLLRKAGHHLHTSAEREVVRTIKERCCYVAANPAKEEKDTAGRTEEFRLPDGNVIQLGAERFRAPEILFNPELIGQEYAGVHQVVVDSINRVDLDLRKSLFSNIVLSGGSTLCKGFGDRLLNEVKKLAVKDVKIKIYAPPERKYSTWIGGSILAGLNTFKKMWVSAEEYQEDPEIIHKKAGFMGAYKYIGELYKKKQSDVLRFLLRVRCWEY…
STDGFISPVDCGSMISRDRFPDLERIINEAINEGASL----HVGGTTFRHAYLEDGSYFIPTVLGDVQQGMEIANKELFAPVAVFMKYETIEDAIEIANGTRYGLGASVFGPDQEECLRIAKRMECGMVSVNDFGVFYMAGTKYAYVKAFERPDP--LLPNTFIVCRVDGHAFHRFTDAHGFEKPNDVRGLRLMDRAARAVMDEYKDVVLGFGESDEFSFLLRRATQLYNRRESKILTTLVSHFTAAYNFHWGAYFPDTPLQYPPTFDGRLVLYPTAREAREYFAWRQADTHINNLYNTVFWALVQQGGQTTTEAHATLRGTVSSQKHEILFSRFGVNYNSLDARYRKGSTLRNADATNGVVLGPALDNLGYNEDTMSINTRGEIILHRTSDIMFAVPN…
ELVSVMGFILPEKFG-DEVSTNLRAIFKVRGDTK-QLLAEERVKRAKTMMTPFVLRRRKDQVLKDLPKKTERIEWCSLSTLQESIYDDARQRSRKAVMGEAENECTV--DDPNGPS--AKDS------NQ--QAQKKGRVHLHGKDKKYLENSSNVLMDLRKAASHPMLFRTHFTDAKLTTLTRMLLKEPDFKKRG-----AVFEYVKEDMEVMTDSELQAFCRTYKSTQKLLLDESCYIESGKVKTMLSLLSRYKTEGRKCLIFSQFTQILDILQVVLKQRSIKHLVLTGSTAVDVRQGLVDEFTEDESIPVFLLSTKAGGMGINLTAASVVILFDQDFNPHNDRQAADRAYRIGQKRDVEIVKLISRGTIEEDMFRLGQTKLALDEAVAGDTEE---…
>Porodaedalea_qilianensis_Dai_20880
QPVVIDNGSGTIKAGFAGQDHPKCFFPSFVGR-PK-HIRVMAGALEGDTFIGRKAQEFRGLLKIKYPMEHGIVTDWDDMERIWNWVYTEELGTLSEEHPVLLTEAPLNPRSNRDIAAQIFFDTFNVPALFTSVQAVLSLYSSGRTTGIVLDSGDGVTHAVPVFEGFSMPHAIRRVDVAGRDVTDHLQLLLRKAGHHLHTSAEREVVRTIKERCCYVAANPAKEEKDTAGRTEEFRLPDGNAIQLGAERFRAPEILFNPELIGQEYAGVHQVVVDSINRVDLDLRKSLFSNIVLSGGSTLCKGFGDRLLNEVKKLAVKDVKIKIYAPPERKYSTWIGGSILAGLNTFKKMWVSAEEYQEDPEIIHKKAGFMGAYKYIGELYKKKQSDVLRFLLRVRCWEY…
STDGFISPVDCGSMISRDRFPDLERIIIEAVNEGASL----HVGGTTFRHAYLEDGSYFIPTVLGDVHQGMEIANKELFAPVAVFMKYETIEDAIEIANGTRYGLGASVFGPDQDECLRIAKRMECGMVSVNDFGVFYMAGTKYAYVKAFERPDP--LLPNTFIVCRVDGHAFHRFTDAHGFEKPNDVRGLHLMDRAARAVMNEYKDVVLGFGESDEFSFLLRRSTQLYNRRESKILTTLVSHFTAAYTFHWGAYFRDTPLQYPPTFDGRLVLYPTAREARDYFAWRQADTHINNMYNTVFWALVQQGGQTTTEAHTTLRGTVSSQKHEILFSRFGVNYNSLDARYRKGSILRNADATNGVVLGPALDNLGYNEDTMSINTRGEIILHRTSDIMFAVPN…
ELVSVMGFILPEKFG-DEVSTHLRAIFKVRGDTK-QLLAEERVKRAKTMMTPFVLRRRKDQVLKDLPKKTERIEWCSLSTLQESIYDDARQRSRKAVMGEAENECTV--DDPNGPS--VNDS------SQ--QAQKKGRVNMRGKDKKYLENSSNVLMDLRKAASHPMLFRTHFTDAKLTTLTRMLLKEPDFKKRG-----AVFEYVKEDMEVMTDSELQTFCRTYKSTQKLLLDEGCYIESGKVQTMLSLLSRYKTEGRKCLIFSQFTQILDILQVVLKQRSIKHLVLTGSTAVDVRQGLVDEFTEDESIPVFLLSTKAGGMGINLTAASVVILFDQDFNPHNDRQAADRAYRIGQKRDVEIVKLISRGTIEEDMFRLGQTKLALDEAVAGDAEE---…
>Pseudoinonotus_tibeticus_Dai_22973
QPVVIDNGSGTIKAGFAGQDHPKCFFPSFVGR-PK-HVRVMAGALEGDTFIGRKAQEFRGLLKIKYPMEHGIVTDWDDMERIWNWVYTEELGTLSEEHPVLLTEAPLNPRSNRDIAAQIFFDTFNVPALFTSVQAVLSLYSSGRTTGIVLDSGDGVTHAVPVFEGFSMPHAIRRVDIAGRDVTDHLQLLLRKAGHHLHTSAEREVVRTIKERCCYVASNPAKEEKDTAGRTEEFRLPDGNAIQLGVERFRAPEILFNPELIGQEYAGVHQVVVDSINRVDLDLRKSLFSNIVLSGGSTLCKGFGDRLLNEVKKLAVKDVKIKIYAPPERKYSTWIGGSILAGLNTFKKMWVSAEEYQEDPEIIHKKAGFMGAYKYIGELYKKKQSDVLRFLLRVRCWEY…
ATDGFISPVDCGSMITRDRFSELEHIINEAVKDGASL----HAGGMTFRHAYLEDGSYFSPTVIGDVHQGMEIANKELFAPVAVLMKYETIEDAIEIANGTRYGLGASVFGPDQDECLRVAKRLECGMVSINDFGVFYMAGSKYEYVKAFERPDP--LLPNTFIVCRVDGRAFHRFTDAHGFEKPNDERGLRLMDTAARAVMHEYKDIVLGFGESDEFSFLLRRSTQLYNRRESKILTTLVSHFTATYIFHWGTHFPDTPLQYPPTFDGRIVLYPTPREVRDYFAWRQADTHINNLYNSAFWALVRQGGQTTTQSHATLRGTVSSQKHEILFSNFGINYNAIDVRFRKGSIVRNAESVNGVVLGAA-TTIGYNEDTLSINTRGEAMYHRTTDVMFAVPN…
ELVSVMGFILPDKFG-DEVSAHLRAIFKVKGDTK-QLLAEERVKRAKTMMTPFVLRRRKDQVLKDLPKKTERIEWCTLSALQESIYHDARQRSRKTIMEETENERLE--DDANGSN--AKG---------------KGRSNARGKDKKYLENTSNVLMDLRKAASHPMLFRTHFTDAKLTTLTHILLKEPDFRKRG-----AIFEYVKEDMEVMTDSELQAFCRTYKSTQNLLLDESCYIESGKVKAMLNLLERYRAEGRKCLIFSQFTQILDILQVILRQRSIEHLVLTGSTAVDVRQGLVDQFTEDESIPVFLLSTKAGGMGINLTAASVVILFDQDFNPHNDRQAADRAYRIGQKRDVEIVKLISRGTIEEDMFRLGQMKLALDEAVAGDAEE---…
>Pyrrhoderma_sublamaensis_FFPRI411160
QPVVIDNGSGTIKAGFAGQDHPKCFFPSFVGR-PK-HIRVMAGALEGDTFIGRKAQEFRGLLKIKYPMEHGIITDWDDMERIWNWVYTEELGTLSEEHPVLLTEAPLNPRSNRDIAAQIFFDTFNVPALFTSVQAVLSLYSSGRTTGIVLDSGDGVTHAVPVFEGFSMPHAIRRVDIAGRDVTDHLQLLLRKAGHHLHTSAEREVVRTIKEKCCYIAANPAKEEKDNASRTEEFRLPDGNVIQLGPERFRAPEILFNPELIGQEYAGVHQVVVDSINRADLDLRKSLFSNIVLSGGSTLCKGFGDRLLNEVKKLSVKDVKIKIYAPPERKYSTWIGGSILAGLSTFKKMWVSAEEYQEDPEIIHKKAGFMGAYKYIGELYKKKQSDVLRFLLRVRCWEY…
SSNGFISPVDCGAMISADRFAELERVINEAVEDGAEL----TFGGSQWKHAYLEDGTYFSPTVIGGIHQGMEIAQKELFAPVALLMSYDDIEDAIELANGTRYGLGASVFGPDQEECLQVAKRLECGMVSVNDFGVFYMAGSKYAYVKSFEQPDS--LLPNTFLVCRIDGHAFHRFTSLHEFQKPNDERGLRLMDAAAKAVMEEFPDIVLAFGESDEYSFLLRRSAALYTRRQSKIVTSIVSLFTASYIFLWPKFFSSSPLLYPPTFDGRIVCYPTEKEVKDYFRWRQVDTHINNLYNTVFWALVQQGGQTTTEAHATLRGTVSSQKHEILFSRFGINYNTLPARYRKGSILRNAEWANGIVLFPDPLN---SANIYGMQTNGSIKCLRAADVMFAIPS…
ELVSVMNFILPDKFGDEETQQALRAIFKVKGDSK-QLLAEERVKRAKKMMTPFVLRRRKDQVLKDLPKKIERIEWCSLSPIQKSIYDDARMRSRKTIMDETQDA----AENTDGTK-----------NGA----AKKGRSTQRGKEKKYIENSSNVLMDLRKAASHPMLFRTQFTDATLSAITKVLLKEPDFKRRG-----ALFEIVKEDMEVMTDSELQEFCRTYKSTQKFLLKEDSYVDTGKVKKMLELLELYMSENRKVLIFSQFTQILDILQVILKQRSIKHLVLTGSTAVDVRQGLVDEFTEDETIPVFLLSTKAGGMGINLTAASVVILFDQDFNPHNDKQAADRAYRIGQKRDVDIVKLISRGTIEEDMLKLGQTKLALDEAVAGDAEE---…
>Rickenella_fibula_HBK330-10
QPVVIDNGSGTIKAGFAGQDHPKCFFPSFVGR-PK-HIRVMAGALEGDTFIGRRAQEFRGLLKIKYPIEHGIVTDWDDMERIWNWVYTEELGTLSEEHPVLLTEAPLNPRSNRDIAAQIFFDTFNVPALFTSVQAVLSLYSSGRTTGIVLDSGDGVTHAVPVFEGFSMPHAIRRVDIAGRDVTDHLQLLLRKAGHHLHTSAEREVVRTIKEKCCYVAANPQKEEKEANGRTEEFRLPDGNAVQLGAERFRAPEILFNPELIGQEYAGVHQVVVDSINRVDLDLRKSLFSNVVLSGGSTLCRGFGDRLLNEVKRLALKDIKIKIYAPPERKYSTWIGGSILAGLNTFKKMWVSAEEYQEDPDIIHKKAGFMGAYKYIGELYKKKQSDVLRFLLRVRCWEY…
KSGNYIMPVDTGSMIDNERFSQLKRIISRAVQDGAVL----VTGGDRWDNPLHEGGAYFLPTVIGDVRSEMDIAQTELFAPVAVLMKYGEVEEAIEIANGAGFALGASVFGPHQNECVAVAKQLKCGMVSINDFGIFYMAGSKYAYVKAFELPDP--ILPNTFIILRVDGHSFHRFTDEHGFHKPNDERALALMDRAAIDLMNEHKDIMLAFGESDEFSFLLRRSTALYNRRLSKILSSLTSQFTSSYVFHWHEYFPETPLLFPPSFDGRIVLYPGEKEVRDYFAWRQVDTHINNLYNTTFWALVQTGGQTTTQAHAHLKGTQSKEKNEILFNLFGINYNNISARFRKGSVLRNEIVTHGVVIGSS--TAGALSLTLSLITTGEIWAHRDADIMFSIPG…
ELVSLMNFILPNHFS--ETLESLRAIFKAKGDSKVTLLAESRVSRAKKMMTPFVLRRRKDQVLKDLPKKSERIEWCEMTPLQKSIYRDALQRSRKTILEIEG-------DGDSTPP--IQNG------NS--KPPKKARGNPRNKDKKYLENSSNVLMDLRKAASHPMLFRTRFTDEKLTAITRLLLKEADFKKRG-----AIFQFVKEDMEVMTDAELQVFAGTYKSTRKFLQDENCYLEAGKITAMLRLLKAYQAEGRRCLIFSQFTQILDILQVILKKESIKYLVLTGSTPVDVRQALVDEFTDDESITVFLLSTKAGGMGINLTAASVVIMFDHDFNPHNDRQAADRAYRIGQKRDVEIVKLVTKGTIEEDMLRLGQTKLALDEAVAGEVDDGD-…
>Rickenella_mellea_SZMC22713
QPVVIDNGSGTIKAGFAGQDHPKCFFPSFVGR-PK-HIRVMAGALEGDTFIGRRAQEFRGLLKIKYPIEHGIVTDWDDMERIWNWVYTEELGTLSEEHPVLLTEAPLNPRSNRDIAAQIFFDTFNVPALFTSVQAVLSLYSSGRTTGIVLDSGDGVTHAVPVFEGFSMPHAIRRVDIAGRDVTDHLQLLLRKAGHHLHTSAEREVVRTIKEKCCYVAANPQKEEKEANGRTEEFRLPDGNAVQLGAERFRAPEILFNPELIGQEYAGVHQVVVDSINRVDLDLRKSLFSNVVLSGGSTLCRGFGDRLLNEVKRLALKDIKIKIYAPPERKYSTWIGGSILAGLNTFKKMWVSAEEYQEDPDIIHKKAGFMGAYKYIGELYKKKQSDVLRFLLRVRCWEY…
KSGNYIAPVDTGSMIDKDRFSELKRVISRAVQDGADL----GTGGDLWDNPLHEGGAYFLPTVIGDVRSEMDIAQTELFAPVAVLMKYGEVEEAIEIANGVGFALGASVFGPRQNECVAVAKQLECGMVSINDFGIFYMAGSKYAYVKAFELPDP--ILPNTFIILRVDGHSFHRFTDEHSFHKPNDERALALMDRAAIDLMNEHKDIVLAFGESDEFSFLLRRSTALYNRRLSKILSSLTSQFTSSYVFHWHEYFPETPLLFPPSFDGRIVLYPGEKEVRDYFAWRQVDTHINNLYNTTFWALVQTGGQTTTQAHAHLKGTQSKEKNEILFNLFGINYNNIPARFRKGSVLRNEIVTHGVVIGSS--TAGALSLTLSLITTGEIWHHRDADIMFSIPG…
ELVSLMNFILPNHFS--ETLESLRAIFKAKGDSKVTLLAESRVSRAKKMMTPFVLRRRKDQVLKDLPKKSERIEWCEMTPLQKSIYRDALQRSRKTILENDG-------DGDSTPP--VQNG------NS--KPPKKAHGNPRNKDKKYLENSSNVLMDLRKAASHPMLFRTRFTDEKLTAITRLLLKEADFKKRG-----AIFQFVKEDMEVMTDAELQVFTGTYKSTRKFLQDENCYLEAGKITAMLRLLKAYQAEGRRCLIFSQFTQILDILQVILKKESIKYLVLTGSTPVDVRQALVDEFTEDESITVFLLSTKAGGMGINLTAASVVIMFDHDFNPHNDRQAADRAYRIGQKRDVEIVKLVTKGTIEEDMLRLGQTKLALDEAVAGEVDDGD-…
>Sanghuangporus_alpinus_Dai_24025
QPVVIDNGSGTIKAGFAGQDHPKCFFPSFVGR-PK-HVRVMAGALEGDTFIGRKAQEFRGLLKIKYPMEHGIVTDWDDMERIWNWVYTEELGTLSEEHPVLLTEAPLNPRSNRDIAAQIFFDTFNVPALFTSVQAVLSLYSSGRTTGIVLDSGDGVTHAVPVFEGFSMPHAIRRVDVAGRDVTDHLQLLLRKAGYHLHTSAEREVVRTIKEKCCYVAVNPAKEEKDTAGRTEEFRLPDGNAIQLGPERFRAPEILFNPELIGQEYAGVHQVVVDSISRVDLDLRKSLFSNIVLSGGSTLCKGFGDRLLNEVKKLAVKDVKIKIYAPPERKYSTWIGGSILAGLNTFKKMWVSAEEYQEDPEIIHKKAGFMGAYKYLGELYKKKQSDVLRFLLRVRCWEY…
ATDGYIAPVDCGSMISKDRFTELERIINEATKEGASL----HVGGTEFRHAYLESGSYFSPTVIGDVHQGMEIANKELFAPIALLMTYDTIEDAIEIANSTRYGLGASVFGPDQEECLRVAKRLECGMVSINDFGVFYMAGTKYAYVKAFERPDP--LLPNTFIVCRVDGHAFHRFTEAHGFEKPNDVRGLSLMDRAATAVMSEYKDIVLAFGESDEYSFLLRRSTQLYNRRESKILTTLVSHFTAAYIFYWAEYFPDTTLQYPPTFDGRLVLYPTEREARDYFAWRQADTHINNLYNTVFWALVQQGGQTTTEAHATLRGTVSSQKHEILFSRFGINYNNLDARFRKGSILRSTETLDGVVLASGVNNIGRNEDVISISTRGEVFVNRSSDVMFAVPN…
ELVSVMGFILPDKFG-DEVAAHLRAIFKVKGDTK-LLLAEERVKRAKTMMTPFVLRRRKDQVLKDLPNKTERIQWCSLSPLQANIYNDARQRSRKTIMDQTMNGTGN--DDPNAAG--SRVD------NK--ALRKAGKSNGRGKDKKYLENTSNVLMELRKAASHPMLFRTHFTDDKLTSLTRVLLKEPDFKKRG-----AIFEYVKEDMEVMTDSELQAFCRTYKSTQKFLLDETCYLESGKIKTMLNLLDRYISQGRKCLIFSQFTQILDILQVVLKQRSVQFLVLTGSTAVDVRQGLVDEFTEDESIPVFLLSTKAGGMGINLTAASVVILFDQDFNPHNDRQAADRAYRIGQKRDVEVVKLISRGTIEEDMFRLGQTKLALDEAVAGDAEE---…
>Sanghuangporus_baumii
QPVVIDNGSGTIKAGFAGQDHPKCFFPSFVGR-PK-HVRVMAGALEGDTFIGRKAQEFRGLLKIKYPMEHGIVTDWDDMERIWNWVYTEELGTLSEEHPVLLTEAPLNPRSNRDIAAQIFFDTFNVPALFTSVQAVLSLYSSGRTTGIVLDSGDGVTHAVPVFEGFSMPHAIRRVDVAGRDVTDHLQLLLRKAGYHLHTSAEREVVRTIKEKCCYVAVSPAKEEKDTAGRTEEFRLPDGNAIQLGPERFRAPEILFNPELIGQEYAGVHQVVVDSISRVDLDLRKSLFSNIVLSGGSTLCKGFGDRLLNEVKKLAVKDVKIKIYAPPERKYSTWIGGSILAGLNTFKKMWVSAEEYQEDPEIIHKKAGFMGAYKYLGELYKKKQSDVLRFLLRVRCWEY…
ATDGYIAPVDCGSMISKDRFTELERIINEAAKEGASL----HMGGTEFRHAYLESGSYFSPTVIGDVHQGMEIANKELFAPVALLMTYGTIDDAIGIANSTRYGLGASVFGPDQEECLRVAKRLECGMVSINDFGVFYMAGTRYAYVKAFELPDP--LLPNTFIVCRVDGHAFHRFTEVHGFEKPNDVRGLSLMDRAAIAVMNEYKDIVLAFGESDEYSFLLRRSTQLYNRRESKILTTLVSHFTAAYIFYWAEYFPGTALQYPPTFDGRLVLYPTEREARDYFAWRQADSEFVNLSEILCFVL------------------------------------------------RSTDAVDGVVLASGVNNIGRSEDVISISTRGEVFGHRSTDVMFAVPN…
ELVSVMGFILPDKFG-DEVAAHLRAIFKVKGDTK-LLLAEERVKRAKTMMTPFVLRRRKDQVLKDLPNKTERIEWCSLSPLQANIYNDARQRSRKTIMDQTMNETGN--DDPNTAG--SRVG------NK--ALRKAGKSNGRGKDKKYLENTSNVLMELRKAASHPMLFRTHFTDDKLSSLTRVLLKEPDFKKRG-----AIFEYVKEDMEVMTDSELQAFCRTYKSTQKFLLDETCYLESGKIKTMLNLLDRYISQGRKCLIFSQFTQILDILQVVLKQRSVKHLVLTGSTAVDVRQGLVDEFTEDESIPVFLLSTKAGGMGINLTAASVVILFDQDFNPHNDRQAADRAYRIGQKLDVEVVKLISRGTIEEDMFRLGQTKLALDEAVAGDAEE---…
>Coltricia_abieticola_Dai22737
RAFVIDNGSGTIKAGFAGQDHPKCFFPSFVGR-PK-HIRVMAGALEGETFIGRKAQEFRGLLKIKYPMEHGIVTDWDDMERIWNWVYTEELGTLSEEHPVLLTEAPLNPRSNREIAAQIFFDTFNVPALFTSVQAVLSLYSSGRTTGIVLDSGDGVTHAVPVFEGFSMPHAVRRIDVAGRDVTDHLQLLLRKAGHHLHTSAEREVVRTVKERCCYIAQNLAKEEKDTAGRTEEFRLPDGNAIQLGGERFRAPEILFNPELIGQEYPGVHQVVVDSINRVDLDLRKSLFSNIVLSGGSTLCKGFGDRLLNEVKKLAVKDVKIKIYAPPERKYSTWIGGSILAGLNTFKKMWVSAEEYQEDPEIIHKKAGFMGAYKYIGELYKKKQSDVLRYLLRVRCWEY…
-----------------DRFAELEGMIDDAIADGAEL----SLGGSSWKHAYLENGAYFSPTIIGNVHAHMAIAQKEAFAPIAVLMKYDDVEEAVEIANGTRYGLGASVFGPDKDECLSVAKQLECGMVSINDFAVSYMAGSKYAYVKKFELPDP--LLPGTFLVVRIDGHAFHRFTSTHDFVKPNDERGLCLMDDAARFVMDEYKDIVIAFGESDEFSFLFRRSTALYDRRAAKILTTIVSHFTAAYIFGWSSRFPDAPLRYPPTFDGRIVVYPSPKEVRDYFAWRQVDTHINNLYNTTFWALVQQGGLSTTEAHACLRKTVSSQKHEILFSRFDINYNNVPARFRKGSTLRVGHIRNGIILAWDSVSAGIPVSIVGILTNGEIMAHSAADVMFYVPN…
ELVSVMNFILPERFG-GDTQDSLRAIFKVKGDTV-QLLAEERIKRAKMMMTPFVLRRRKDQVLKDLPKKIERIEWCTLTPLQMSIYEDAKRRSRKTLLEEAEGVDVA-ASDVNGVEPISENVS-----SS--KQQKKGRSNPRAKEKKNQDNSTNVLMDLRKAASHPMLFRTRFTDSTLTSLARALLKEPDFKKRG-----AKFQYVKEDMEVMTDAELQEFCRTYKSTQRFLLTEDCYIEAGKVQAVLKLLEIYMSEGRKCLVFSQFTQILDILQVVLKQKSIKYLVLTGSTAVDVRQGLVDEFTEDESIPVFLLSTKAGGMGINLTAASVVILFDQDFNPHNDRQAADRAYRIGQKRDVEIVKLISRGTIEEDMLRLGETKLALDEAVAGDTDE---…
>Sanghuangporus_lonicericola_Dai_17297
QPVVIDNGSGTIKAGFAGQDHPKCFFPSFVGR-PK-HVRVMAGALEGDTFIGRKAQEFRGLLKIKYPMEHGIVTDWDDMERIWNWVYTEELGTLSEEHPVLLTEAPLNPRSNRDIAAQIFFDTFNVPALFTSVQAVLSLYSSGRTTGIVLDSGDGVTHAVPVFEGFSMPHAIRRVDVAGRDVTDHLQLLLRKAGYHLHTSAEREVVRTIKEKCCYVAVNPAKEEKDTAGRTEEFRLPDGNAIQLGPERFRAPEILFNPELIGQEYAGVHQVVVDSISRVDLDLRKSLFSNIVLSGGSTLCKGFGDRLLNEVKKLAVKDVKIKIYAPPERKYSTWIGGSILAGLNTFKKMWVSAEEYQEDPEIIHKKAGFMGAYKYLGELYKKKQSDVLRFLLRVRCWEY…
ATDGYIAPVDCGSMISKDRFTELERIINEAAKEGASL----HVGGTEFRHAYLESGSYFSPTVIGDVHQGMEIASKELFAPVALLMTYDTIEDAIEIANSTRYGLGASVFGPDQEECLRVAKRLECGMVSINDFGVFYMAGTRYAYVKAFERPDP--LLPNTFIVCRVDGHAFHRFTEAHGFEKPNDVRGLSLMDRAAIAVMNEYKDIALAFGESDEYSFLLRRSTQLYNRRESKILTMLVSHFTAAYTFYWTEYFPDTALQYPPTFDGRLVLYPTEREARDYFAWRQADTHINNLYNTVFWALVQQGGQTTAEAHATLRGTVSSQKHEILFSRFGINYNNLDARFRKGSILRSTESLDGVVLASGVSNVGRSEDVVSMNTRGEVFVHRTSDVMFAVPN…
ELVSVMGFILPDKFG-DEVAAHLRAIFKVRGDTK-LLLAEERVKRAKTMMTPFVLRRRKDQVLKDLPNKTERIEWCSLSPLQANIYNDARQRSRKTVMDQTMNETGN--DDPNTAG--SGIV------NK--ALRKAAKSNGRGKDKKYLENTSNVLMELRKAASHPMLFRTHFTDDKLTSLTRVLLKEPDFKKRG-----AIFEYVKEDMEVMTDAELQAFCRTYKSTQKFLLDETCYLESGKIKTMINLLDRYISQGRKCLIFSQFTQILDILQVVLKQRSVKHLILTGSTAVDVRQGLVDEFTEDESIPVFLLSTKAGGMGINLTAASVVILFDQDFNPHNDRQAADRAYRIGQKRDVEVVKLISRGTIEEDMFRLGQTKLALDEAVAGDAEE---…
>Sanghuangporus_sanghuang
QPVVIDNGSGTIKAGFAGQDHPKCFFPSFVGR-PK-HVRVMAGALEGDTFIGRKAQEFRGLLKIKYPMEHGIVTDWDDMERIWNWVYTEELGTLSEEHPVLLTEAPLNPRSNRDIAAQIFFDTFNVPALFTSVQAVLSLYSSGRTTGIVLDSGDGVTHAVPVFEGFSMPHAIRRVDVAGRDVTDHLQLLLRKAGYHLHTSAEREVVRTIKEKCCYVAVNPAKEEKDTAGRTEEFRLPDGNAIQLGPERFRAPEILFNPELIGQEYAGVHQVVVDSISRVDLDLRKSLFSNIVLSGGSTLCKGFGDRLLNEVKKLAVKDVKIKIYAPPERKYSTWIGGSILAGLNTFKKMWVSAEEYQEDPEIIHKKAGFMGAYKYLGELYKKKQSDVLRFLLRVRCWEY…
ATDGYIAPVDCGSMISKDRFTELERVINEAAREGASL----HMGGTEFRHAYLESGSYFSPTVIGDVHQGMEIANKELFAPVALLMTYGTIEDAIGIANSTRYGLGASVFGPDQEECLRVAKRLECGMVSINDFGVFYMAGTKYAYVKAFEHPDP--LLPNTFIVCRVDGHAFHHFTEAHGFEKPNDVRGLSLMDRAAIAVMNEYKDIVLAFGESDEYSFLFRRLTQLYNRRESKILTTLVSHFTAAYIFYWAEYFPNTALQYPPTFDGRLVLYPTEREARDYFAWRQADTHINNLYNTVFWALVQQGGQTTTEAHATLRGTVSSQKHEILFSRFGINYNNLDARCRKGSILRSSDTTDGVVLASGVNNIGRSEDVISINTRGEVFVHRSTDVMFAVPN…
ELVSVMGFILPDKFG-DEVAAHLRAIFKVRGDTK-LLLAEERVKRAKTMMTPFVLRRRKDQVLKDLPNKTERIEWCSLSPLQANIYNDARQRSRKTIMDQTMNETGN--DDPNATG--SRID------NK--ALRKVGKSNSRGKDKKYLENTSNVLMELRKAASHPMLFRTHFTDDKLSSLTRVLLKEPDFKKRG-----AIFEYVKEDMEVMTDSELQAFCRTYKSTRKFLLDETCYLESGKIKTMLDLLDRYISQGRKCLIFSQFTQILDILQVVLKQRSIKHLVLTGSTAVDVRQGLVDEFTEDESIPVFLLSTKAGGMGINLTAASVVILFDQDFNPHNDRQAADRAYRIGQKRDVEVVKLISRGTIEEDMFRLGQTKLALDEAVAGDAEE---…
>Schizopora_paradoxa_KUC8140
QPVVIDNGSGTIKAGFAGQDHPKCFFPSFVGR-PK-HIRVLAGALEGDTFIGKRAQEFRGLLKIKYPIEHGIVTDWDDMERIWNWVYTEELGTLSEEHPVLLTEAPLNPRLNRDVAAQIFFDTFNVPALFNSVQAVLSLYASGRTTGVVLDAGDGVTHAVPVFEGFSMPHAIRRIDLAGRDVTDYLQLLLRKAGHDLHTSAEREVVRTIKEKCCYIAQSPAKEEKESAGRTEEFRLPDGSVITLGAERFRAPEILFNPELVGQEYPGVHQVVVDSITRADLDLRKDLFANIVLSGGSTLCKGFGDRLLNEVKRLAVKDVKIKIYAPPERKYSTWIGGSILAGLSTFKKMWVSAEEYQEDPEIIHKKSAFMGAYKYIGELYKKKQSDVLRFLLRVRCWEY…
SEDGFVAPVDCGAMISQDRFSELERVINEAVQEGAHL----EIGGTQWKHPYIEGGCYFSPTIIGDVQQGMEIAQKELFAPVGIIMKYDDIDDAVEIANDLRYALGASVFGPNQEQCYQIAKRLECGMVAVNDFGSFYMAGTKYAYVKSFELPDT--LLPGTFIVARVDGHSFHRFTEVHNFAKPNDERGLRLMDHAARDVMDEWKDIVLCFGESDEYSFLFRRKTELYNRRQAKILTSLVSKFTASYIFHWSEYFPETPLNYPPTFDARLILYPSVQEVRDYFSWRQADTHINNLYNTAFWALVEQGGQTTKKAHESLRGTNSSQKNETLFSRFGINYSKLSERFRKGSILRHELVRHAVVLANMMVN--QTPALVILLTTGETLHVPEADVMFTIPH…
ELVSLMNFILPNQFA--EHLESLRAIFKVKGDSKVSLLAEERVSRAKRMMTPFVLRRRKDQVLKDLPRKSERIEWCEMTATQKAIYRDVRLRSRKTVLEATDTLNTD-ANDKQSKG--AAKG------------QKKGRPNARGKEKVYLENSANVLMDLRKAAAHPMLFRTQFTDNTLTSITRLLLKEPDFKKRG-----AIFEYVKEDMEVMTDAELQHFCKLYKSTQKFLLDGESFLDAGKVKAMLMLLEKYQSEGRRCLIFSQFTQVLDILQVVLKAKDIKYLVLTGSTAVDARQGLVDEFTKDTSIPVFLLSTRAGGMGINLTAASVVILFDQDFNPHNDRQAADRAYRIGQKRDVDIVKLITKGSIEEDMLRLGETKLALDEAVAGDTEESD-…
>Trichaptum_fuscoviolaceum_TF100210M3
QPVVIDNGSGTIKAGFAGQDHPKCFFPSFVGR-PK-HVRILAGALEGDTFIGRKAQEFRGLLKIKYPMEHGIVTDWDDMERIWNWVYTEELGTLSEEHPVLLTEAPLNPRSNRDIAAQIFFDTFNVPALFTSVQAVLSLYSSGRTTGIVLDSGDGVTHAVPVFEGFSMPHAIRRIDVAGRDVTDHLQLLLRKQGHHLHTSAEREVVRTIKEKCCYVAANPAKEEKDTAGRTEEFRLPDGNAIQLGAERFRAPEILFNPELVGQEYPGVHQVVVDSILRVDLDIRKSLFSNIVLSGGSTLCKGFPDRLLNEVKKLSVKDTKIKIYAPPERKYSTWIGGSILAGLNTFKKMWVSAEEYQEDPEIIHKKSAFMGAYKYIGELYKKKQSDVLRFLLRVRCWEY…
AADGFIAPVDCGSMISSDRFGELERVVTEAVQDGAQL----ETGGARWKHAYLEGGSYFSPTVIGNVHQGMEIAQRELFAPVAALMPYEEIDDAIELANNTKYGLGASVFGHSQEQCLEVAKRLECGMVSINDFGVFYMAGTKYAYVKSFELPDP--LLPNTYIVFRVDGHSFHR--------------------------------------------FLLRRSTSLYNRREAKILTTLTSHFTAAYIFHWAEYFPETPLQYPPTFDGRLVLYPGSTEVRDYFAWRQADTHINNLYNTVFWALVQQGGQTTTEAHSTLRGTVSSQKHEILFSRFGVNYNELPARFRKGSVLRNDIVTNGVIIATD--RAQDENDTLTLTTIGEVWAHRSTDIMFAVPD…
ELVSLLNFILPDQFG--DKVDSLRTIFKVKGDSKVSLLAEERVSRAKRMMTPFVLRRRKDQVLKDLPQKTERIEWCEMSSLQRSIYGDAMQRSRKTICELADGAEEG-VPSADRLE--AQTK------GK--SAQKEGRGNARTKEKKYLENSSNVLMDLRKAASHPMLFRSHFTDSILTSMTNLLLKEPDFKKRK-----ATFQFVKEDMEVMTDAELQNFF-VLQSMQRYSLDDDCYLQSGKVKKLLELLKKYGAEGRKCLIFSQFTQILDILQVILKKHSIKFLVLTGSTPVDVRQGLVDEFTEDETIPAFLLSTKAGGMGINLTAASVVILFDQDFNPHNDRQAADRAYRIGQKRDVEIVKLISRGTIEEDMLKLGETKLALDEAVAGDSDGDVE…
>Coltricia_perennis_Dai23027
---------------------MRC----SVGR-PK-HIRVMAGALEGETFIGRKAQEFRGLLKIKYPMEHGIVTDWDDMERIWNWVYTEELGTLSEEHPVLLTEAPLNPRSNREIAAQIFFDTFNVPALFTSVQAVLSLYSSGRTTGIVLDSGDGVTHAVPVFEGFSMPHAVRRIDVAGRDVTDHLQLLLRKAGHHLHTSAEREVVRTVKEKCCYIAQNPAKEEKDTAGRMEEFRLPDGNAIQLGAERFRAPEILFNPELIGQEYPGVHQVVVDSINRVDLDLRKNLFSNIVLSGGSTLCKGFGDRLLNEVKKLAVKDVKIKIYAPPERKYSTWIGGSILAGLNTFKKMWVSAEEYQEDPEIIHKKAAFMGAYKYIGELYKKKQSDVLRYLLRVRCWEY…
SIDGFISPVDCGSMISGDRFAELERMIDDAAAEGAEL----SLGGLRWKHAYLENGTYFSPTVIGNVDTNMEIAQKEVFAPIAMLMKYDDIKDAIDIANGTRYGLGASVFGPDQYECLNVAKQLECGMVSVNDFGVSYMAGSKYAYVKSFELPDP--LLPGTFLVVRIDGHGFHRFTDAHHFSKPNDERGLRLMDDAARSVMDEYKDIVLAFGESDEFSFLFRRSTKLYNRRAAKILTTIVSHFTAAYIFKWGAHFQDTPLRYPPTFDGRIVMYPSPKDVRDYFAWRQVDSHINNLYNTAFWALVQQGGLSATQAHATLRETVSSQKHELLHSRFRINYNDLPARYRKGSVLRANYFTNGIILAWGLVHTGTPNSVIGISTEGQCISVSASDIMFHVPN…
ELVSVMNFILPERFG-GDTQDSLRAIFKVKGDTV-QLLAEERIKRAKMMMTPFVLRRRKDQVLKDLPRKSERIEWCTMTPLQLSIYEDAKRRSRRTVLEEIEGANTA-SSDGLG----SKSVK-----GTVIKQQKKDR---RTKERRNQDNSTNVLMDLRKAASHPMLFRTRFTDSTLTSLARVLLKEPDFKKRG-----AQFQYVKEDMEVMTDAELQEFCRTYKSTRRFLLDEDCYIDTGKVQTVLKLLETYISEGRKCLVFSQFTQILDILQVILRQKSIKYLVLTGSTAVDVRQGLVDEFTEDESIPVFLLSTKAGGMGINLTAASVVILFDQDFNPHNDRQAADRAYRIGQKRDVDIVKLISSGTIEEDMLRLGETKLALDEAVAGDVDE---…
>Coltricia_perennis_Dai23028
---------------------MRC----SVGR-PK-HIRVMAGALEGETFIGRKAQEFRGLLKIKYPMEHGIVTDWDDMERIWNWVYTEELGTLSEEHPVLLTEAPLNPRSNREIAAQIFFDTFNVPALFTSVQAVLSLYSSGRTTGIVLDSGDGVTHAVPVFEGFSMPHAVRRIDVAGRDVTDHLQLLLRKAGHHLHTSAEREVVRTVKEKCCYIAQNPAKEEKDTAGRMEEFRLPDGNAIQLGAERFRAPEILFNPELIGQEYPGVHQVVVDSINRVDLDLRKNLFSNIVLSGGSTLCKGFGDRLLNEVKKLAVKDVKIKIYAPPERKYSTWIGGSILAGLNTFKKMWVSAEEYQEDPEIIHKKAAFMGAYKYIGELYKKKQSDVLRYLLRVRCWEY…
SIDGFISPVDCGSMISGDRFAELERMIDDAAAEGAEL----SLGGLRWKHAYLENGTYFSPTVIGNVDTNMEIAQKEVFAPIAMLMKYDDIKDAIDIANGTRYGLGASVFGPDQYECLNVAKQLECGMVSVNDFGVSYMAGSKYAYVKSFELPDP--LLPGTFLVVRIDGHGFHRFTDAHHFSKPNDERGLRLMDDAARSVMDEYKDIVLAFGESDEFSFLFRRSTKLYNRRAAKILTTIVSHFTAAYIFKWGAHFQDTPLRYPPTFDGRIVMYPSPKDVRDYFAWRQVDSHINNLYNTAFWALVQQGGLSTTQAHATLRETVSSQKHELLHSRFRINYNDLPARYRKGSVLRANYFTNGIILAWGLVHTGTPNSVIGISTEGQCISVSASDIMFHVPN…
ELVSVMNFILPERFG-GDTQDSLRAIFKVKGDTV-QLLAEERIKRAKMMMTPFVLRRRKDQVLKDLPRKSERIEWCTMTPLQLSIYEDAKRRSRRTVLEEIEGANTA-SSDGLG----SKSVK-----GTVIKQQKKDR---RTKERRNQDNSTNVLMDLRKAASHPMLFRTRFTDSTLTSLARVLLKEPDFKKRG-----AQFQYVKEDMEVMTDAELQEFCRTYKSTRRFLLDEDCYIDTGKVQTVLKLLETYISEGRKCLVFSQFTQILDILQVILRQKSIKYLVLTGSTAVDVRQGLVDEFTEDESIPVFLLSTKAGGMGINLTAASVVILFDQDFNPHNDRQAADRAYRIGQKRDVDIVKLISSGTIEEDMLRLGETKLALDEAVAGDVDE---…
>Coltricia_perennis_Dai23736
QPVVIDNGSGTIKAGFAGQDHPKCFFPSFVGR-PK-HIRVMAGALEGETFIGRKAQEFRGLLKIKYPMEHGIVTDWDDMERIWNWVYTEELGTLSEEHPVLLTEAPLNPRSNREIAAQIFFDTFNVPALFTSVQAVLSLYSSGRTTGIVLDSGDGVTHAVPVFEGFSMPHAVRRIDVAGRDVTDHLQLLLRKAGHHLHTSAEREVVRTVKEKCCYIAQNPAKEEKDTAGRMEEFRLPDGNAIQLGAERFRAPEILFNPELIGQEYPGVHQVVVDSINRVDLDLRKNLFSNIVLSGGSTLCKGFGDRLLNEVKKLAVKDVKIKIYAPPERKYSTWIGGSILAGLNTFKKMWVSAEEYQEDPEIIHKKAAFMGAYKYIGELYKKKQSDVLRYLLRVRCWEY…
SIDGFISPVDCGSMISGDRFAELERMIDDAAAEGAEL----SLGGLRWKHAYLENGTYFSPTVIGNVDTNMEIAQKEVFAPIAMLMKYDDIKDAIDIANGTRYGLGASVFGPDQYECLNVAKQLECGMVSVNDFGVSYMAGSKYAYVKSFELPDP--LLPGTFLVVRIDGHGFHRFTDAHDFSKPNDERGLRLMDDAARSVMDEYKDIVLAFGESDEFSFLFRRSTKLYNRRAAKILTTIVSHFTAAYIFKWGAHFQDTPLRYPPTFDGRIVMYPSPKDVRDYFAWRQVDSHINNLYNTAFWALVQQGGLNTTQAHATLRETVSSQKHELLHSRFRINYNDLPARYRKGSVLRANYFTNGIILAWGLVHTGTPNSVIGISTEGQCISVSASDIMFHVPN…
ELVSVMNFILPERFG-GDTQDSLRAIFKVKGDTV-QLLAEERIKRAKMMMTPFVLRRRKDQVLKDLPRKSERIEWCTMTPLQLSIYEDAKRRSRRTVLEEIEGANTV-SSDGLG----SKSVK-----GTIIKQQKKDR---RTKERRNQDNSTNVLMDLRKAASHPMLFRTRFTDSTLTSLARVLLKEPDFKKRG-----AQFQYVKEDMEVMTDAELQEFCRTYKSTRRFLLDEDCYIDTGKVQTVLKLLETYISEGRKCLVFSQFTQILDILQVILRQKSIKYLVLTGSTAVDVRQGLVDEFTEDESIPVFLLSTKAGGMGINLTAASVVILFDQDFNPHNDRQAADRAYRIGQKRDVEIVKLISSGTIEEDMLRLGETKLALDEAVAGDVDE---…
>Coltricia_weii_Dai_23719
QSLKL--ASTTISTHLS------------VGR-PK-HIRVMAGALEGETFIGRKAQEFRGLLKIKYPMEHGIVTDWDDMERIWNWVYTEELGTLSEEHPVLLTEAPLNPRSNREIAAQIFFDTFNVPALFTSVQAVLSLYSSGRTTGIVLDSGDGVTHAVPVFEGFSMPHAVRRIDVAGRDVTDHLQLLLRKAGHHLHTSAEREVVRTVKERCCYIAQNLAKEEKDTAGRTEEFRLPDGNAIQLGGERFRAPEILFNPELIGQEYPGVHQVVVDSINRIDLDLRKSLFSNIVLSGGSTLCKGFGDRLLNEVKKLAVKDVKIKIYAPPERKYSTWIGGSILAGLNTFKKMWVSAEEYQEDPEIIHKKAGFMGAYKYIGELYKKKQSDVLRYLLRVRCWEY…
-----------------NRFAELEGMIDDAIADGAEL----SLGGSSWKHAYLENGAYFSPTIIGNVHAHMAIAQKEAFAPIAVLMKYDDVEEAVEIANGTRYGLGASVFGPDKDECLSVAKQLECGMVSINDFAVSYMAGSKYAYVKKFELPDP--LLPGTFLVVRIDGHAFHRFTSTHDFVKPNDERGLCLMDDAARFVMDEYKDIVLAFGESDEFSFLFRRSTALYDRRAAKILTTIVSHFTAAYIFGWSSRFPDAPLHYPPTFDGRIVVYPSLKEVRDYFAWRQVDTHINNLYNTTFWALVQQGCLSTTEAHATLRKTVSSQKHEILFSRFDINYNNLPARFRKGSTLRVGHIRNGIILAWDSVSAGIPVSIIGILTNGEIMTHSAADVMFYVPN…
ELVSVMNFILPERFG-GDTQDSLRAIFKVKGDTV-QLLAEERIKRAKMMMTPFVLRRRKDQVLKDLPKKIERIEWCALTPLQMSIYEDAKRRSRKTLLEESEDVDMA-ASDVNGVEPISENVG-----GS--KQQKKGRSNPRAKEKKNQDNSTNVLMDLRKAASHPMLFRTRFTDSTLTSLARALLKEPDFKKRG-----AQFQYVKEDMEVMTDAELQEFCRTYKSTQRFLLTEDCYIEAGKVQAVLKLLETYMSEGRKCLVFSQFTQILDILQVVLKQKSIKYLVLTGSTAVDVRQGLVDEFTEDESIPVFLLSTKAGGMGINLTAASVVILFDQDFNPHNDRQAADRAYRIGQKRDVEIVKLISRGTIEEDMLRLGETKLALDEAVAGDTDE---…
>Coltricia_weii_Dai_23721
QSLKL--ASTTISTHLS------------VGR-PK-HIRVMAGALEGETFIGRKAQEFRGLLKIKYPMEHGIVTDWDDMERIWNWVYTEELGTLSEEHPVLLTEAPLNPRSNREIAAQIFFDTFNVPALFTSVQAVLSLYSSGRTTGIVLDSGDGVTHAVPVFEGFSMPHAVRRIDVAGRDVTDHLQLLLRKAGHHLHTSAEREVVRTVKERCCYIAQNLAKEEKDTAGRTEEFRLPDGNAIQLGGERFRAPEILFNPELIGQEYPGVHQVVVDSINRIDLDLRKSLFSNIVLSGGSTLCKGFGDRLLNEVKKLAVKDVKIKIYAPPERKYSTWIGGSILAGLNTFKKMWVSAEEYQEDPEIIHKKAGFMGAYKYIGELYKKKQSDVLRYLLRVRCWEY…
-----------------NRFAELEGMIDDAIADGAEL----SLGGSSWKHAYLENGAYFSPTIIGNVHAHMAIAQKEAFAPIAVLMKYDDVEEAVEIANGTRYGLGASVFGPDKDECLSVAKQLECGMVSINDFAVSYMAGSKYAYVKKFELPDP--LLPGTFLVVRIDGHAFHRFTSTHDFVKPNDERGLCLMDDAARFVMDEYKDIVLAFGESDEFSFLFRRSTALYDRRAAKILTTIVSHFTAAYIFGWSSRFPDAPLHYPPTFDGRIVVYPSLKEVRDYFAWRQVDTHINNLYNTTFWALVQQGCLSTTEAHATLRKTVSSQKHEILFSRFDINYNNLPARFRKGSTLRVGHIRNGIILAWDSVSAGIPVSIIGILTNGEIMTHSAADVMFYVPN…
ELVSVMNFILPERFG-GDTQDSLRAIFKVKGDTV-QLLAEERIKRAKMMMTPFVLRRRKDQVLKDLPKKIERIEWCALTPLQMSIYEDAKRRSRKTLLEESEDVDMA-ASDVNGVEPISENVG-----GS--KQQKKGRSNPRAKEKKNQDNSTNVLMDLRKAASHPMLFRTRFTDSTLTSLARALLKEPDFKKRG-----AQFQYVKEDMEVMTDAELQEFCRTYKSTQRFLLTEDCYIEAGKVQAVLKLLETYMSEGRKCLVFSQFTQILDILQVVLKQKSIKYLVLTGSTAVDVRQGLVDEFTEDESIPVFLLSTKAGGMGINLTAASVVILFDQDFNPHNDRQAADRAYRIGQKRDVEIVKLISRGTIEEDMLRLGETKLALDEAVAGDTDE---…
>Coniferiporia_sulphurascens_FP133613
QPVVIDNGSGTIKAGFAGQDHPKCFFPSFVGR-PK-HIRVMAGALEGETFIGRKAQEFRGLLKIKYPIEHGIVTDWDDMERIWNWVYTEELGTLSEEHPVLLTEAPLNPRSNRDIAAQIFFDTFNVPALFTSVQAVLSLYSSGRTTGIVLDSGDGVTHAVPVFEGFSMPHAIRRVDVAGRDVTDHLQLLLRKAGHHLHTSAEREVVRTVKEKCCYIAANPAKEEKDTAGRTEEFRLPDGNAIQLGAERFRAPEILFNPELIGQEYAGVHQVVVDSINRVDLDLRKSLFSNIVLSGGSTLCKGFGDRLLNEVKRLAVKDVKIKIYAPPERKYSTWIGGSILAGLNAFKKMWVSAEEYQEDPEIIHKKAGFMGAYKYIGELYKKKQSDVLRFLLRVRCWEY…
ATDGYISPVDCGAMISCDRFGELERIIAEAVQDGARL----EVGGARWKHAYLEDGSYFSPTVIGDVHQGMEIAQKELFASVALLMRYDSIEDAIEFANGTKYGLGASVFGPDQDECMKIAKRLECGMVAINDFGVFY-------------------------------------------------------MDRAARAVMDEYKDIVLGFGESDEFSFLLRRSTLLYNRREAKVLTTLVSHFTAFYIFHWNTYFPDTPLQYPPTFDGRLVLYPSQKEVKDYFAWRQADTHINNLYNTVFWALVQQGGQTTTEAHATLKGTVSSQKHEILFSRFGVNYNGLPARYRKGSVLRNTVVSYGVVLATAAGNIGYNQDTQSLNTDGEMFLHRASDVMFAVPN…
ELVSVMNFILPDQFGGDESQSSLRAIFKVRGDSK-QLLAEERVKRAKMMMTPFVLRRRKDQVLKDLPKKTERIEWCTLTPLQKSIYNDARQRSRKTVSEETEGKDINSPDDPSGSG--AKGNG-----GK--QQQKKGRSNPRAKEKKYLENTSNVLMDLRKAASHPMLFRTQFSDSTLTSMTRVLLKEPDFKKRG-----AVFDFVKEDMEVMTDAELQAFCRTYKSTQKFLLNESCYIDAGKVKTMLSLLERYKAEDRKCLIFSQFTQILDILQVILKQRSIKHLVLTGSTAVDIRQGLVDEFTEDLSIPVFLLSTKAGGMGINLTAASVVILFDQDFNPHNDRQAADRAYRIGQKRDVEIVKLISRGTIEEDMLRLGETKLALDEAVAGDTDEP--…

## Sheet: File S3
File S3. The tested best substitution model used for phylogenomic analysis in this study.
Physical cores: 16
Logical cores: 32
Memory: 251GB
Extensions: AVX
Creating new checkpoint file: concatenation-1.phy.ckp
--------------------------------------------------------------------------------
ModelTest-NG v0.1.7
Input data:
MSA: concatenation-1.phy
Tree: Maximum parsimony
file: -
#taxa: 32
#sites: 85690
#patterns: 49089
Max. thread mem: 3697 MB
Output:
Log: concatenation-1.phy.log
Starting tree: concatenation-1.phy.tree
Results: concatenation-1.phy.out
Selection options:
# protein matrices: 19
# protein models: 152
include model parameters:
Uniform: true
p-inv (+I): true
gamma (+G): true
both (+I+G): true
free rates (+R): false
fixed freqs: true
estimated freqs: false
#categories: 4
gamma rates mode: mean
asc bias: none
epsilon (opt): 0.01
epsilon (par): 0.05
keep branches: false
Additional options:
verbosity: very low
threads: 1/16
RNG seed: 12345
subtree repeats: enabled
--------------------------------------------------------------------------------
modeltest-ng was called as follows:
>> ./modeltest-ng -i concatenation-1.phy -d aa
modeltest-ng: Warning: You are using one single thread out of 16 physical cores.
modeltest-ng: You can set the number of threads with -p argument.
modeltest-ng: Try 'modeltest-ng --help' or 'modeltest-ng --usage' for more information
Partition 1/1
----ID--- ----MODEL---- ---Time--- -Elapsed--- -------LnL------- -Alpha- -P-inv-
Computation of likelihood scores completed. It took 1h:12:56
BIC model K lnL score delta weight
--------------------------------------------------------------------------------
1 JTT+I+G4+F 21 -1286051.2284 2573033.8530 0.0000 1.0000
2 JTT-DCMUT+I+G4+F 21 -1286210.9171 2573353.2306 319.3776 0.0000
3 JTT+G4+F 20 -1286873.7903 2574667.6183 1633.7653 0.0000
4 JTT-DCMUT+G4+F 20 -1287033.6760 2574987.3897 1953.5367 0.0000
5 JTT+I+G4 2 -1287136.2946 2574988.1742 1954.3212 0.0000
6 JTT-DCMUT+I+G4 2 -1287376.5378 2575468.6606 2434.8076 0.0000
7 JTT+G4 1 -1287953.9328 2576612.0921 3578.2391 0.0000
8 JTT-DCMUT+G4 1 -1288196.0662 2577096.3589 4062.5059 0.0000
9 LG+I+G4+F 21 -1291106.1851 2583143.7664 10109.9134 0.0000
10 LG+G4+F 20 -1291925.9314 2584771.9006 11738.0476 0.0000
--------------------------------------------------------------------------------
Best model according to BIC
---------------------------
Model: JTT+I+G4+F
lnL: -1286051.2284
Frequencies: 0.0865 0.0631 0.0354 0.0605 0.0101 0.0366 0.0689 0.0629 0.0225 0.0520 0.0993 0.0548 0.0214 0.0377 0.0504 0.0738 0.0559 0.0137 0.0279 0.0666
Inv. sites prop: 0.2141
Gamma shape: 0.8379
Score: 2573033.8530
Weight: 1.0000
---------------------------
Parameter importances
---------------------------
P.Inv: -
Gamma: -
Gamma-Inv: 1.0000
Frequencies: 1.0000
---------------------------
Model averaged estimates
---------------------------
P.Inv: -
Alpha: -
Alpha-P.Inv: 0.8379
P.Inv-Alpha: 0.2141
Frequencies: 0.0865 0.0631 0.0354 0.0605 0.0101 0.0366 0.0689 0.0629 0.0225 0.0520 0.0993 0.0548 0.0214 0.0377 0.0504 0.0738 0.0559 0.0137 0.0279 0.0666
Commands:
> phyml -i concatenation-1.phy -d aa -m JTT -f e -v e -a e -c 4 -o tlr
> raxmlHPC-SSE3 -s concatenation-1.phy -m PROTGAMMAIJTTF -n EXEC_NAME -p PARSIMONY_SEED
> raxml-ng --msa concatenation-1.phy --model JTT+I+G4+F
> paup -s concatenation-1.phy
> iqtree -s concatenation-1.phy -m JTT+I+G4+F
AIC model K lnL score delta weight
--------------------------------------------------------------------------------
1 JTT+I+G4+F 21 -1286051.2284 2572266.4567 0.0000 1.0000
2 JTT-DCMUT+I+G4+F 21 -1286210.9171 2572585.8343 319.3776 0.0000
3 JTT+G4+F 20 -1286873.7903 2573909.5805 1643.1238 0.0000
4 JTT-DCMUT+G4+F 20 -1287033.6760 2574229.3519 1962.8952 0.0000
5 JTT+I+G4 2 -1287136.2946 2574398.5892 2132.1325 0.0000
6 JTT-DCMUT+I+G4 2 -1287376.5378 2574879.0757 2612.6190 0.0000
7 JTT+G4 1 -1287953.9328 2576031.8656 3765.4089 0.0000
8 JTT-DCMUT+G4 1 -1288196.0662 2576516.1324 4249.6757 0.0000
9 LG+I+G4+F 21 -1291106.1851 2582376.3701 10109.9134 0.0000
10 LG+G4+F 20 -1291925.9314 2584013.8628 11747.4061 0.0000
--------------------------------------------------------------------------------
Best model according to AIC
---------------------------
Model: JTT+I+G4+F
lnL: -1286051.2284
Frequencies: 0.0865 0.0631 0.0354 0.0605 0.0101 0.0366 0.0689 0.0629 0.0225 0.0520 0.0993 0.0548 0.0214 0.0377 0.0504 0.0738 0.0559 0.0137 0.0279 0.0666
Inv. sites prop: 0.2141
Gamma shape: 0.8379
Score: 2572266.4567
Weight: 1.0000
---------------------------
Parameter importances
---------------------------
P.Inv: -
Gamma: -
Gamma-Inv: 1.0000
Frequencies: 1.0000
---------------------------
Model averaged estimates
---------------------------
P.Inv: -
Alpha: -
Alpha-P.Inv: 0.8379
P.Inv-Alpha: 0.2141
Frequencies: 0.0865 0.0631 0.0354 0.0605 0.0101 0.0366 0.0689 0.0629 0.0225 0.0520 0.0993 0.0548 0.0214 0.0377 0.0504 0.0738 0.0559 0.0137 0.0279 0.0666
Commands:
> phyml -i concatenation-1.phy -d aa -m JTT -f e -v e -a e -c 4 -o tlr
> raxmlHPC-SSE3 -s concatenation-1.phy -m PROTGAMMAIJTTF -n EXEC_NAME -p PARSIMONY_SEED
> raxml-ng --msa concatenation-1.phy --model JTT+I+G4+F
> paup -s concatenation-1.phy
> iqtree -s concatenation-1.phy -m JTT+I+G4+F
AICc model K lnL score delta weight
--------------------------------------------------------------------------------
1 JTT+I+G4+F 21 -1286051.2284 2572266.4567 0.0000 1.0000
2 JTT-DCMUT+I+G4+F 21 -1286210.9171 2572585.8343 319.3776 0.0000
3 JTT+G4+F 20 -1286873.7903 2573909.5805 1643.1238 0.0000
4 JTT-DCMUT+G4+F 20 -1287033.6760 2574229.3519 1962.8952 0.0000
5 JTT+I+G4 2 -1287136.2946 2574398.5892 2132.1325 0.0000
6 JTT-DCMUT+I+G4 2 -1287376.5378 2574879.0757 2612.6190 0.0000
7 JTT+G4 1 -1287953.9328 2576031.8656 3765.4089 0.0000
8 JTT-DCMUT+G4 1 -1288196.0662 2576516.1324 4249.6757 0.0000
9 LG+I+G4+F 21 -1291106.1851 2582376.3701 10109.9134 0.0000
10 LG+G4+F 20 -1291925.9314 2584013.8628 11747.4061 0.0000
--------------------------------------------------------------------------------
Best model according to AICc
---------------------------
Model: JTT+I+G4+F
lnL: -1286051.2284
Frequencies: 0.0865 0.0631 0.0354 0.0605 0.0101 0.0366 0.0689 0.0629 0.0225 0.0520 0.0993 0.0548 0.0214 0.0377 0.0504 0.0738 0.0559 0.0137 0.0279 0.0666
Inv. sites prop: 0.2141
Gamma shape: 0.8379
Score: 2572266.4567
Weight: 1.0000
---------------------------
Parameter importances
---------------------------
P.Inv: -
Gamma: -
Gamma-Inv: 1.0000
Frequencies: 1.0000
---------------------------
Model averaged estimates
---------------------------
P.Inv: -
Alpha: -
Alpha-P.Inv: 0.8379
P.Inv-Alpha: 0.2141
Frequencies: 0.0865 0.0631 0.0354 0.0605 0.0101 0.0366 0.0689 0.0629 0.0225 0.0520 0.0993 0.0548 0.0214 0.0377 0.0504 0.0738 0.0559 0.0137 0.0279 0.0666
Commands:
> phyml -i concatenation-1.phy -d aa -m JTT -f e -v e -a e -c 4 -o tlr
> raxmlHPC-SSE3 -s concatenation-1.phy -m PROTGAMMAIJTTF -n EXEC_NAME -p PARSIMONY_SEED
> raxml-ng --msa concatenation-1.phy --model JTT+I+G4+F
> paup -s concatenation-1.phy
> iqtree -s concatenation-1.phy -m JTT+I+G4+F
Summary:
Partition 1/1:
Model Score Weight
----------------------------------------------------------
BIC JTT+I+G4+F 2573033.8530 1.0000
AIC JTT+I+G4+F 2572266.4567 1.0000
AICc JTT+I+G4+F 2572266.4567 1.0000
Execution results written to concatenation-1.phy.out
Starting tree written to concatenation-1.phy.tree

## Sheet: File S4
File S4. The gene copy numbers of secreted CAZyme domains in 31 Hymenochaetales used in this study.
Category	protein_type	Coltricia_abieticola_Dai22736	Coltricia_abieticola_Dai22737	Coltricia_perennis_Dai23027	Coltricia_perennis_Dai23028	Coltricia_perennis_Dai23736	Coltricia_weii_Dai_23719	Coltricia_weii_Dai_23721	Coniferiporia_sulphurascens_FP133613	Fomitiporia_mediterranea_MF3_22	Fuscoporia_viticola_PhevitSig-SM15	Inonotus_obliquus_CT5	Onnia_himalayana_Dai_22620	Onnia_tomentosa_Dai_23682	Phellinidium_pouzarii_DSM_108285	Phellinidium_ferrugineofuscum_SpK3Phefer14	Phellinus_monticola_Dai_22944A	Phellopilus_nigrolimitatus_SigPhenig9	Porodaedalea_laricis_PN71-100-IP13	Porodaedalea_occidentiamericana_Dai_20887	Porodaedalea_pini_BCRC_35384	Porodaedalea_qilianensis_Dai_20880	Pseudoinonotus_tibeticus_Dai_22973	Pyrrhoderma_sublamaensis_FFPRI411160	Rickenella_fibula_HBK330-10	Rickenella_mellea_SZMC22713	Sanghuangporus_alpinus_Dai_24025	Sanghuangporus_baumii	Sanghuangporus_lonicericola_Dai17297	Sanghuangporus_sanghuang	Xylodon_ovisporus_KUC8140	Trichaptum_fuscoviolaceum_TF100210M3
Cellulose	AA9	0	0	0	0	0	0	0	7	11	7	9	8	9	4	13	9	14	11	8	8	6	8	13	11	11	11	9	10	11	7	16
	AA16	0	0	0	0	0	0	0	3	0	0	0	0	0	3	3	0	3	0	0	0	0	0	2	0	0	1	0	1	1	0	0
	CBM1	0	0	0	0	0	0	0	11	17	14	9	9	10	6	16	16	15	23	10	15	9	14	11	24	22	16	12	23	16	22	25
	GH5_5	0	0	0	0	0	1	0	2	3	2	2	1	1	1	2	2	0	3	4	2	1	1	3	5	5	2	1	0	0	1	4
	GH6	0	0	0	0	0	0	0	2	2	2	3	1	2	1	2	2	2	2	2	1	1	2	1	2	2	1	1	2	2	2	3
	GH7	0	0	0	0	0	0	0	0	2	2	4	2	3	0	0	2	0	4	2	2	2	3	3	2	1	3	3	4	4	2	6
	GH12	0	0	1	1	1	2	1	3	3	3	2	2	1	1	2	2	3	3	1	1	1	3	1	2	2	2	2	3	5	2	4
	GH45	0	0	0	0	0	0	0	0	1	0	0	1	0	0	0	0	0	1	0	0	0	0	0	2	1	0	0	0	0	0	1
	GH131	0	0	0	0	0	0	0	0	2	2	1	1	0	0	2	1	1	2	2	1	2	1	2	2	3	1	3	2	1	2	0
Hemicellulose	AA14	0	0	0	0	0	0	0	1	1	1	0	0	0	0	1	1	1	1	0	0	0	1	1	2	1	0	0	0	1	0	0
	CE15	0	0	0	0	0	0	0	1	1	1	1	0	1	1	1	1	1	1	0	0	1	1	0	0	0	2	0	1	2	2	0
	GH5_7	0	0	0	0	0	0	0	2	2	2	1	2	3	0	2	2	1	2	2	3	3	2	0	1	2	2	1	4	0	3	3
	GH10	0	0	0	0	0	0	0	4	4	4	2	2	3	1	3	3	1	5	3	2	3	3	3	1	1	2	2	4	2	4	5
	GH11	0	0	0	0	0	0	0	0	0	0	0	0	0	0	0	0	0	0	0	0	0	0	0	0	0	0	0	0	0	1	0
	GH43	0	1	0	0	1	0	1	4	6	2	2	3	4	4	5	4	7	3	6	4	4	3	4	7	7	4	2	4	3	3	5
	GH74	0	0	0	0	0	0	0	1	3	2	0	1	1	1	2	2	1	3	1	2	1	1	1	2	2	1	0	1	1	3	1
	GH115	0	0	0	0	0	0	0	0	3	1	4	0	1	2	1	2	2	1	1	1	2	1	2	1	1	2	3	4	3	1	1
Hemicellulose/Pectin	GH51	0	0	0	0	0	0	1	0	1	1	0	0	1	0	1	1	1	1	1	1	1	0	0	5	5	1	0	1	1	2	3
Pectin	CE8	0	0	0	0	0	0	0	1	3	2	0	2	1	2	3	2	2	2	4	3	1	1	3	1	2	0	1	1	1	2	3
	CE12	0	0	0	0	0	0	0	2	2	0	2	0	1	0	0	1	0	2	3	2	2	2	3	7	8	3	0	2	1	0	0
	GH28	0	0	0	0	0	0	0	8	13	6	4	5	6	1	6	5	4	9	5	6	6	7	5	24	19	6	2	7	5	4	7
	GH53	0	0	0	0	0	0	0	2	1	1	1	1	1	1	0	1	1	1	2	1	1	0	1	3	2	1	1	1	2	1	1
	GH78	0	0	0	0	0	0	0	1	2	3	0	1	1	1	2	1	1	2	2	2	2	0	2	1	1	2	2	2	1	1	1
	GH88	0	0	0	0	0	0	0	1	2	2	0	1	1	0	1	0	1	2	1	1	1	1	2	2	2	0	1	1	1	0	1
	GH105	1	0	0	0	0	2	1	2	3	1	2	4	2	0	2	4	1	6	5	4	4	2	3	3	3	5	4	8	6	1	1
	PL1	0	1	0	0	0	1	1	1	0	0	3	0	0	0	0	0	0	0	0	1	1	1	2	0	1	1	2	3	1	0	2
	PL8_4	0	0	0	0	0	0	0	0	0	0	0	0	1	0	1	0	0	1	0	1	0	0	0	0	0	0	1	0	0	1	0
	PL14_4	0	0	0	0	0	0	0	1	0	1	3	1	1	0	1	1	1	1	1	2	1	3	2	6	3	2	2	2	2	2	1
Phenols	AA1_1	3	3	2	2	3	2	3	7	8	6	6	3	5	6	3	4	4	5	4	5	6	7	5	7	8	7	7	9	6	5	14
Lignin	AA2	2	1	1	1	1	1	1	9	17	24	14	13	14	8	15	16	10	19	20	15	18	16	12	22	24	13	8	11	12	17	15
Partial PCW degradation	AA3	3	2	3	2	3	2	1	4	13	5	8	4	4	2	4	5	5	5	4	4	4	10	4	16	21	1	3	8	6	14	4
	AA7	6	6	3	3	3	3	3	6	3	5	2	2	1	5	16	2	6	7	3	2	4	4	4	11	7	5	4	6	4	6	3
	AA8	0	0	0	0	0	0	0	1	1	1	1	1	1	1	1	1	2	1	0	1	2	3	1	1	1	0	0	1	1	3	1
Cutin	CBM5	0	0	1	0	1	1	1	1	3	1	3	5	2	1	2	0	4	3	4	4	2	2	3	0	2	3	4	4	3	3	5
	CBM18	0	0	0	0	0	0	0	0	0	1	0	0	0	0	0	1	0	0	0	0	0	0	0	0	0	0	0	0	0	1	0
	GH20	1	1	0	0	0	2	1	2	3	2	1	0	1	1	3	0	1	0	0	0	0	1	2	3	2	2	2	1	0	1	0
	GH46	0	0	1	0	0	1	0	0	0	0	0	0	0	0	0	0	0	0	0	0	0	0	0	0	0	0	0	0	0	0	0
Glucan	GH5_9	1	1	1	1	1	1	1	3	3	4	3	5	3	0	3	2	3	4	6	4	4	3	4	0	4	3	4	3	4	1	1
	GH5_15	0	0	0	0	0	0	0	0	1	1	2	1	1	0	1	0	1	1	1	0	1	1	1	2	2	3	3	1	5	2	0
	GH16	1	2	2	2	2	4	3	10	10	9	2	8	11	5	12	5	10	15	11	11	11	9	10	12	13	8	7	8	8	13	12
	GH55	1	0	2	2	0	2	1	0	0	0	0	0	1	1	0	0	0	0	1	1	1	1	0	0	0	0	0	0	0	1	1
	GH71	0	2	1	1	1	0	0	2	0	2	0	1	1	1	1	0	1	1	0	0	0	1	0	1	1	1	1	1	1	1	1
	GH72	0	0	1	1	1	0	0	1	1	1	1	0	0	1	1	0	1	1	1	1	1	0	1	2	2	1	1	1	1	1	1
	GH128	3	2	1	1	1	4	2	2	4	4	3	0	3	2	2	2	1	3	2	3	3	2	2	2	4	2	2	1	2	5	3
Chitin	CBM50	4	2	4	2	5	12	7	1	2	0	4	0	1	0	0	1	0	1	1	1	1	0	1	0	1	1	0	1	0	0	0
	GH18	4	5	5	2	2	5	5	5	7	9	4	8	9	6	8	6	18	11	15	12	10	10	8	6	6	9	7	11	9	6	2
Mannan	GH5_31	0	0	0	0	0	0	0	1	1	3	0	0	0	0	1	0	3	1	0	1	2	0	0	0	0	0	0	0	0	3	1
	GH76	0	0	0	0	0	1	0	0	0	0	0	0	0	0	0	0	0	0	0	0	0	0	0	0	0	0	0	0	0	0	0
	GH92	1	1	0	0	3	1	1	3	4	3	3	1	1	1	3	0	4	4	1	1	2	3	2	3	2	3	1	5	2	4	3
	GH125	0	0	0	0	0	0	0	0	1	0	0	1	1	1	1	1	2	1	1	0	0	0	0	2	0	0	0	0	0	2	1
Peptidoglycan	GH23	7	3	5	4	2	10	15	0	0	0	0	0	0	0	0	1	1	0	0	0	0	0	0	2	2	0	0	0	0	3	0
	GH24	0	0	0	0	0	1	0	0	0	0	0	0	0	0	0	0	0	0	0	0	0	0	0	0	0	0	0	0	0	0	0
	GH25	2	2	2	0	0	4	5	0	0	1	0	0	0	0	0	0	0	0	1	1	2	0	1	0	0	0	0	0	0	1	0
Starch/Glycogen	GH13	1	2	0	0	2	0	0	1	2	0	2	3	3	2	2	2	1	4	5	2	3	2	1	1	1	2	2	3	3	3	2
	GH15	0	0	0	0	0	0	0	0	1	1	1	0	1	1	2	1	2	2	2	2	2	1	0	3	3	1	1	1	1	1	0
	GH31	2	1	1	1	0	1	2	3	3	2	3	3	2	2	5	3	2	2	3	4	3	5	2	1	1	2	2	6	3	2	3
Trehalose	GH37	1	1	1	1	1	2	2	0	1	1	1	1	1	1	1	1	1	1	1	2	1	2	0	1	0	0	0	1	1	1	1
Starch	CBM20	0	0	0	0	0	0	0	1	1	1	1	1	2	2	3	2	2	3	5	2	3	1	1	3	3	1	1	2	2	2	0
Sucrose	GH32	0	0	0	0	0	0	0	0	0	0	0	0	0	0	0	0	0	0	0	0	0	0	0	1	1	0	0	0	0	0	0
Total		44	39	38	27	34	66	59	123	178	149	120	109	124	80	162	121	149	187	158	145	142	145	135	218	218	139	115	176	147	171	168

## Sheet: File S5
File S5. The gene copy numbers of total CAZyme domains in 31 Hymenochaetales used in this study.
Category	protein_type	Coltricia_abieticola_Dai22736	Coltricia_abieticola_Dai22737	Coltricia_perennis_Dai23027	Coltricia_perennis_Dai23028	Coltricia_perennis_Dai23736	Coltricia_weii_Dai_23719	Coltricia_weii_Dai_23721	Coniferiporia_sulphurascens_FP133613	Fomitiporia_mediterranea_MF3_22	Fuscoporia_viticola_PhevitSig-SM15	Inonotus_obliquus_CT5	Onnia_himalayana_Dai_22620	Onnia_tomentosa_Dai_23682	Phellinidium_pouzarii_DSM_108285	Phellinidium_ferrugineofuscum_SpK3Phefer14	Phellinus_monticola_Dai_22944A	Phellopilus_nigrolimitatus_SigPhenig9	Porodaedalea_laricis_PN71-100-IP13	Porodaedalea_occidentiamericana_Dai_20887	Porodaedalea_pini_BCRC_35384	Porodaedalea_qilianensis_Dai_20880	Pseudoinonotus_tibeticus_Dai_22973	Pyrrhoderma_sublamaensis_FFPRI411160	Rickenella_fibula_HBK330-10	Rickenella_mellea_SZMC22713	Sanghuangporus_alpinus_Dai_24025	Sanghuangporus_baumii	Sanghuangporus_lonicericola_Dai17297	Sanghuangporus_sanghuang	Xylodon_ovisporus_KUC8140	Trichaptum_fuscoviolaceum_TF100210M3
Cellulose	AA9	0	0	0	0	0	0	0	13	13	7	16	11	13	9	13	12	15	14	15	13	10	11	18	13	13	13	15	17	19	7	18
	AA16	0	0	0	0	0	0	0	4	0	0	0	0	0	3	4	0	3	0	0	0	0	0	2	0	0	1	0	1	1	0	0
	CBM1	0	0	0	0	0	0	0	18	18	13	22	14	16	9	15	26	14	19	29	17	23	19	18	24	25	26	17	32	18	19	34
	GH5_5	1	1	0	0	0	3	3	4	3	3	3	3	3	3	3	4	3	3	4	3	3	3	4	5	5	3	3	4	4	2	5
	GH6	6	6	11	7	4	11	9	3	3	4	5	4	4	4	4	4	4	4	5	3	4	4	4	4	4	3	4	4	4	4	5
	GH7	0	0	0	0	0	0	0	0	2	2	4	2	3	0	0	2	0	5	5	4	3	3	3	3	2	7	7	6	7	2	7
	GH12	0	0	1	1	2	3	1	3	3	3	4	2	2	2	2	5	5	4	3	3	2	3	2	5	6	6	5	6	8	2	14
	GH45	0	0	0	0	1	0	0	0	1	0	0	1	0	0	0	0	0	1	0	0	1	0	0	2	1	0	1	1	1	0	1
	GH131	0	0	0	0	0	0	0	2	2	2	3	2	2	1	2	4	1	2	2	2	2	2	2	3	3	2	3	2	3	2	3
Hemicellulose	AA14	0	0	0	0	0	0	0	1	1	1	1	1	1	1	1	1	1	1	1	1	1	1	1	2	1	1	1	1	1	0	5
	CE15	0	0	0	0	0	0	1	1	1	1	1	1	1	1	1	1	1	1	2	1	1	1	1	0	0	2	1	2	2	2	1
	GH5_7	0	0	0	0	0	1	0	2	2	2	3	2	3	2	2	3	3	4	4	4	4	3	2	3	3	4	3	4	2	3	4
	GH10	0	0	1	1	0	2	3	4	4	5	6	3	3	4	4	4	5	6	5	6	6	4	3	1	1	3	6	5	4	5	9
	GH11	0	0	0	0	0	0	0	0	0	0	0	0	0	0	0	0	0	0	0	0	0	0	0	1	0	0	0	0	0	1	0
	GH43	1	6	1	0	2	7	9	5	7	3	5	6	7	4	9	6	10	5	8	5	5	8	5	7	9	5	3	5	5	4	5
	GH74	0	0	0	0	0	0	2	3	4	2	2	1	1	1	2	2	1	3	3	2	3	2	1	2	2	2	2	3	1	3	3
	GH93	0	0	1	1	1	0	0	1	1	1	1	0	1	1	1	1	1	1	1	1	1	0	0	1	1	1	2	0	1	1	1
	GH115	0	0	0	0	0	0	2	2	3	1	4	1	2	2	1	2	2	2	2	2	2	3	2	1	1	3	4	4	3	1	2
Cellulose/Hemicellulose	GH5_22	0	0	0	0	0	0	0	2	2	6	1	1	3	1	2	2	2	2	4	1	1	4	2	2	5	2	2	2	2	2	2
Hemicellulose/Pectin	GH51	1	3	2	1	0	5	4	1	1	1	1	0	1	1	1	2	1	1	1	1	1	2	1	8	8	1	1	1	1	2	3
Pectin	CE8	3	2	4	3	2	5	4	4	5	4	3	5	5	5	5	5	4	5	6	5	5	5	6	5	5	5	4	5	4	4	5
	CE12	3	4	0	2	1	5	4	2	2	1	2	2	2	0	0	2	0	2	4	2	2	1	3	8	10	3	0	4	3	0	0
	GH28	5	8	3	2	1	6	6	10	14	8	9	7	7	4	6	11	5	12	9	17	9	13	8	25	21	13	4	10	10	5	12
	GH53	0	1	0	0	0	0	2	2	1	1	1	1	1	1	2	1	1	1	2	1	1	1	1	4	2	1	1	2	2	1	4
	GH78	0	0	0	0	1	4	0	2	2	4	3	1	3	2	2	2	1	2	2	3	2	3	2	1	1	2	2	2	2	1	2
	GH88	0	0	0	0	0	0	1	2	2	2	1	2	2	1	2	1	1	2	1	1	2	2	2	2	2	3	2	3	2	1	2
	GH105	2	3	2	2	2	2	4	3	4	1	5	4	3	2	2	5	1	7	7	5	5	6	4	3	3	6	4	10	7	4	3
	PL1	0	1	1	1	1	0	1	1	1	1	3	0	1	1	2	1	0	1	0	2	1	1	3	3	2	2	2	2	2	0	3
	PL8_4	0	0	0	0	0	0	0	1	0	0	1	1	1	1	1	1	1	1	1	1	1	0	1	1	1	1	1	1	1	1	1
	PL14_4	0	0	0	0	0	0	0	2	2	3	4	2	3	1	2	2	2	2	3	2	1	4	2	9	6	3	2	3	5	2	3
Phenols	AA1_1	2	3	3	3	3	2	4	10	10	6	8	6	6	6	5	7	5	6	7	6	8	11	9	8	8	8	8	10	8	5	15
Lignin	AA2	3	2	2	2	2	3	3	17	18	28	16	17	19	13	15	17	11	24	27	23	22	20	16	25	27	19	13	16	15	19	17
Partial PCW degradation	AA3	20	14	16	14	7	51	36	14	29	16	17	8	11	9	13	10	18	10	12	10	12	19	10	32	39	14	8	16	13	38	18
	AA6	3	4	5	5	3	9	6	2	3	2	2	2	2	2	3	2	2	2	2	3	2	2	2	2	2	2	2	3	2	1	1
	AA7	16	14	16	15	13	22	23	13	13	13	6	7	5	13	21	8	16	12	7	7	8	11	9	21	20	12	10	13	13	18	17
	AA8	0	0	0	0	0	0	0	1	1	1	2	1	1	1	1	1	2	1	1	1	2	3	1	2	2	1	1	1	1	4	1
Hemicellulose/Cutin	CE5	0	0	0	0	0	0	0	1	1	0	0	0	0	0	0	0	1	0	0	0	1	0	0	0	0	0	0	0	0	0	0
Cutin	CBM5	3	1	4	4	5	7	11	3	4	6	3	6	4	5	7	4	10	2	7	7	4	4	3	1	4	3	6	7	4	6	8
	CBM18	0	0	3	3	3	0	0	5	0	4	0	0	0	0	0	1	2	0	1	1	1	1	1	1	1	0	0	1	1	3	1
	GH20	3	5	4	3	4	13	9	6	7	7	3	5	7	5	5	4	4	5	6	5	5	5	4	6	4	4	4	6	3	3	5
	GH46	0	0	1	0	0	1	2	0	0	0	0	0	0	0	0	0	0	0	0	0	0	0	0	0	0	0	0	0	0	0	0
Glucan	GH5_9	3	4	3	3	3	3	3	9	6	8	7	9	9	8	8	9	6	8	12	9	8	7	8	12	9	7	7	9	7	7	4
	GH5_15	1	1	1	1	1	1	1	1	1	1	2	1	1	1	1	3	1	1	2	1	1	2	1	2	2	3	3	3	5	3	0
	GH16	12	14	12	13	12	24	20	22	27	24	15	22	24	22	31	18	22	30	33	28	25	22	26	24	27	24	20	26	23	26	24
	GH17	1	1	3	3	3	3	3	1	1	1	1	2	1	1	1	1	2	1	1	3	1	1	1	1	1	1	1	1	1	2	1
	GH55	1	2	3	3	1	5	7	1	1	1	1	1	1	1	1	1	1	1	1	1	1	2	1	0	1	1	0	1	1	1	1
	GH71	2	4	2	1	2	2	2	4	3	6	3	3	3	3	3	5	3	3	4	3	3	2	4	2	2	3	1	3	3	4	3
	GH72	2	3	2	2	3	2	2	2	2	2	2	2	2	2	2	2	2	2	3	2	3	2	2	4	3	2	2	2	1	2	2
	GH128	3	3	4	3	5	8	5	4	4	7	4	4	7	2	2	4	4	5	9	5	6	5	6	4	4	5	4	5	4	7	5
Chitin	CBM50	15	17	21	22	19	41	30	4	5	3	6	5	3	2	3	4	2	4	5	5	6	4	4	4	4	4	3	4	4	2	2
	GH18	13	17	18	14	13	20	20	17	20	20	13	13	15	14	16	15	24	20	23	19	17	20	15	13	18	16	14	17	17	13	13
Mannan	GH5_31	0	0	0	0	0	0	0	2	1	7	0	2	4	0	2	1	5	2	3	2	2	0	0	0	0	1	0	0	0	3	2
	GH26	0	0	1	0	0	3	2	0	0	0	0	0	0	0	0	0	0	0	0	0	0	0	0	0	0	0	0	0	0	0	0
	GH76	0	1	0	0	1	3	0	0	0	0	0	0	0	0	0	0	0	0	0	0	0	0	0	0	0	0	0	0	0	0	0
	GH92	1	10	9	11	7	13	6	6	4	6	6	4	4	4	5	6	5	6	7	6	5	5	5	7	6	4	3	7	6	5	6
	GH125	0	1	3	3	2	2	2	2	1	1	1	1	1	1	1	1	2	2	3	1	1	1	1	2	2	1	1	2	1	2	2
Galactosaminogalactan	GH135	0	0	0	0	0	0	0	0	0	0	0	0	0	0	0	0	0	0	0	0	0	0	0	0	0	0	0	0	0	0	2
Peptidoglycan	GH23	25	19	19	14	8	48	48	1	2	1	1	0	0	1	1	1	1	0	0	0	0	0	3	3	3	0	1	0	0	3	0
	GH24	1	0	2	3	0	2	3	0	0	0	0	0	0	0	0	0	0	0	0	0	0	0	0	0	0	0	0	0	0	0	0
	GH25	4	5	3	2	0	11	9	0	1	1	2	0	0	0	0	0	0	1	1	1	2	0	1	0	0	0	1	0	1	1	2
Starch/Glycogen	GH13	26	22	36	31	13	61	51	11	9	12	12	13	11	9	9	9	11	13	20	12	14	10	9	16	16	10	9	13	13	17	91
	GH15	4	5	6	8	4	14	9	3	1	3	2	2	3	2	3	3	4	3	4	3	3	2	2	4	4	2	2	2	2	2	3
	GH31	2	5	4	4	1	6	5	5	5	3	3	3	4	3	6	5	3	4	5	4	5	10	4	4	4	4	3	9	4	4	6
Trehalose	GH37	3	3	4	4	3	4	4	3	4	3	3	3	3	3	3	4	3	3	3	4	3	6	3	4	4	4	3	3	3	3	3
	GH65	1	2	5	6	2	3	4	0	0	0	0	0	0	0	0	0	0	0	0	0	0	0	0	0	0	0	0	0	0	0	0
Starch	CBM20	1	1	1	1	1	2	2	3	2	4	3	3	5	2	3	2	3	4	13	4	4	2	2	4	4	2	2	3	2	2	3
	CBM21	3	2	2	2	2	2	2	2	2	2	1	2	2	2	2	2	2	2	2	2	2	3	2	2	3	2	2	2	3	2	2
Sucrose	GH32	0	0	0	0	0	0	0	0	0	0	0	0	0	0	0	0	0	0	0	0	0	0	0	1	1	0	0	0	0	0	0
Total		196	220	245	224	164	445	390	273	292	281	259	227	252	204	264	262	265	290	353	286	279	291	258	359	368	283	236	327	286	289	417

## Sheet: File S6
File S6. The gene copy numbers of total CAZyme families and subfamilies in 31 Hymenochaetales.
protein_type	Coltricia_abieticola_Dai22736	Coltricia_abieticola_Dai22737	Coltricia_perennis_Dai23027	Coltricia_perennis_Dai23028	Coltricia_perennis_Dai23736	Coltricia_weii_Dai_23719	Coltricia_weii_Dai_23721	Coniferiporia_sulphurascens_FP133613	Fomitiporia_mediterranea_MF3_22	Fuscoporia_viticola_PhevitSig-SM15	Inonotus_obliquus_CT5	Onnia_himalayana_Dai_22620	Onnia_tomentosa_Dai_23682	Phellinus_monticola_Dai_22944A	Porodaedalea_laricis_PN71-100-IP13	Porodaedalea_occidentiamericana_Dai_20887	Porodaedalea_pini_BCRC_35384	Porodaedalea_qilianensis_Dai_20880	Pseudoinonotus_tibeticus_Dai_22973	Pyrrhoderma_sublamaensis_FFPRI411160	Sanghuangporus_alpinus_Dai_24025	Sanghuangporus_baumii	Sanghuangporus_lonicericola_Dai17297	Sanghuangporus_sanghuang	Phellinidium_pouzarii_DSM_108285	Phellinidium_ferrugineofuscum_SpK3Phefer14	Phellopilus_nigrolimitatus_SigPhenig9	Rickenella_fibula_HBK330-10	Rickenella_mellea_SZMC22713	Xylodon_ovisporus_KUC8140	Trichaptum_fuscoviolaceum_TF100210M3
AA1	4	2	2	3	2	6	5	1	2	2	1	3	1	1	1	2	2	1	1	1	1	2	1	1	1	1	3	1	2	1	2
AA1_1	2	3	3	3	3	2	4	10	10	6	8	6	6	7	6	7	6	8	11	9	8	8	10	8	6	5	5	8	8	5	15
AA1_2	1	1	1	1	1	1	1	1	1	1	1	1	1	1	0	1	0	1	1	1	2	2	3	4	2	1	1	2	1	1	1
AA1_3	0	0	0	0	0	0	0	0	0	0	0	0	0	0	0	0	0	0	0	0	0	0	0	0	0	0	0	0	0	0	1
AA12	0	0	0	0	0	2	0	1	0	0	0	0	0	0	0	0	0	0	0	0	0	0	0	0	1	1	0	2	2	0	1
AA14	0	0	0	0	0	0	0	1	1	1	1	1	1	1	1	1	1	1	1	1	1	1	1	1	1	1	1	2	1	0	5
AA16	0	0	0	0	0	0	0	4	0	0	0	0	0	0	0	0	0	0	0	2	1	0	1	1	3	4	3	0	0	0	0
AA2	3	2	2	2	2	3	3	17	18	28	16	17	19	17	24	27	23	22	20	16	19	13	16	15	13	15	11	25	27	19	17
AA3	5	4	5	5	2	22	17	0	1	0	0	0	1	1	0	1	0	0	0	0	1	0	1	0	0	1	0	0	0	3	0
AA3_1	0	0	0	0	0	0	0	1	0	1	2	1	1	1	1	1	1	2	3	1	1	1	1	1	1	1	1	1	1	3	1
AA3_2	15	10	11	9	5	29	19	12	25	14	14	5	7	7	8	8	8	8	15	8	11	7	13	11	6	9	16	30	37	29	16
AA3_3	0	0	0	0	0	0	0	1	3	1	1	1	1	1	1	1	1	1	1	1	1	1	1	1	1	1	1	0	0	1	1
AA3_4	0	0	0	0	0	0	0	0	0	0	0	1	1	0	0	1	0	1	0	0	0	0	0	0	1	1	0	1	1	2	0
AA4	5	2	3	4	0	12	7	1	1	1	0	0	2	3	2	1	2	2	1	1	0	0	0	0	0	0	1	1	1	0	1
AA5	1	1	0	0	0	0	0	0	0	0	0	0	0	0	0	0	0	0	0	0	0	0	0	0	0	0	1	0	0	0	0
AA5_1	3	4	3	3	3	3	3	4	4	4	4	4	4	5	5	4	4	5	4	4	4	4	5	5	4	4	5	10	9	6	6
AA6	3	4	5	5	3	9	6	2	3	2	2	2	2	2	2	2	3	2	2	2	2	2	3	2	2	3	2	2	2	1	1
AA7	16	14	16	15	13	22	23	13	13	13	6	7	5	8	12	7	7	8	11	9	12	10	13	13	13	21	16	21	20	18	17
AA8	0	0	0	0	0	0	0	1	1	1	2	1	1	1	1	1	1	2	3	1	1	1	1	1	1	1	2	2	2	4	1
AA9	0	0	0	0	0	0	0	13	13	7	16	11	13	12	14	15	13	10	11	18	13	15	17	19	9	13	15	13	13	7	18
CBM0	0	0	0	0	0	0	0	0	0	1	0	0	0	0	0	0	0	0	0	0	0	0	0	0	0	0	0	0	0	0	0
CBM1	0	0	0	0	0	0	0	18	18	13	22	14	16	26	19	29	17	23	19	18	26	17	32	18	9	15	14	24	25	19	34
CBM13	1	3	9	5	4	9	6	4	3	5	4	4	4	5	5	7	6	4	4	4	5	4	5	5	4	4	4	7	7	6	8
CBM14	2	1	0	0	1	1	1	3	0	2	0	0	1	1	2	1	4	1	1	1	3	2	1	2	2	0	1	1	5	2	2
CBM16	0	0	2	1	0	0	0	0	0	0	0	0	0	0	0	0	0	0	0	0	0	0	0	0	0	0	0	0	0	0	0
CBM18	0	0	3	3	3	0	0	5	0	4	0	0	0	1	0	1	1	1	1	1	0	0	1	1	0	0	2	1	1	3	1
CBM2	2	3	4	3	3	4	6	1	1	2	0	2	4	4	3	5	4	4	3	5	1	0	3	1	1	0	3	4	1	4	3
CBM20	1	1	1	1	1	2	2	3	2	4	3	3	5	2	4	13	4	4	2	2	2	2	3	2	2	3	3	4	4	2	3
CBM21	3	2	2	2	2	2	2	2	2	2	1	2	2	2	2	2	2	2	3	2	2	2	2	3	2	2	2	2	3	2	2
CBM24	1	3	1	0	1	2	2	0	0	0	2	0	2	1	0	2	0	2	0	0	1	0	0	0	0	0	0	0	0	0	1
CBM26	0	1	0	0	0	0	0	0	0	0	0	0	0	0	0	0	0	0	0	0	0	0	0	0	0	0	0	0	0	0	0
CBM3	2	1	3	4	3	3	2	4	0	0	0	2	0	1	0	2	1	2	3	0	1	0	0	0	1	1	1	3	0	0	1
CBM32	2	7	23	20	11	18	11	0	0	0	0	0	0	0	0	0	0	0	0	0	0	0	0	0	0	0	0	0	0	1	0
CBM34	0	0	0	0	0	0	1	0	0	0	0	0	0	0	0	0	0	0	0	0	0	0	0	0	0	0	0	0	0	0	0
CBM35	0	0	1	2	3	0	1	0	1	2	1	1	1	1	1	2	2	2	2	1	1	2	1	3	1	1	2	5	4	2	1
CBM38	0	0	1	1	0	0	0	0	0	0	0	0	0	0	0	0	0	0	0	0	0	0	0	0	0	0	0	0	0	0	0
CBM42	0	0	0	0	1	0	1	0	0	0	0	0	0	0	0	0	0	0	0	0	0	0	0	0	0	0	0	0	0	0	0
CBM43	1	1	1	1	1	1	1	1	2	1	1	1	1	1	2	1	1	2	1	1	1	2	2	3	1	2	2	3	2	2	1
CBM44	0	0	1	0	0	0	0	0	0	0	0	0	0	0	0	0	0	0	0	0	0	0	0	0	0	0	0	0	0	0	0
CBM48	10	5	11	11	3	23	17	5	4	4	3	3	3	2	3	3	2	3	3	4	3	2	5	6	3	3	6	9	10	6	5
CBM5	3	1	4	4	5	7	11	3	4	6	3	6	4	4	2	7	7	4	4	3	3	6	7	4	5	7	10	1	4	6	8
CBM50	15	17	21	22	19	41	30	4	5	3	6	5	3	4	4	5	5	6	4	4	4	3	4	4	2	3	2	4	4	2	2
CBM51	0	1	1	0	1	1	1	0	0	0	0	0	1	2	0	0	0	0	1	0	0	0	3	0	1	0	0	0	0	0	0
CBM56	4	1	1	1	1	5	6	0	0	0	0	0	0	0	0	0	0	0	0	0	0	0	0	0	0	0	0	0	0	0	0
CBM57	1	0	1	0	0	0	0	0	0	0	0	0	0	0	0	0	0	0	0	0	0	0	2	0	0	1	0	1	0	0	0
CBM6	3	2	2	2	1	9	5	0	0	0	0	0	0	0	0	0	0	0	0	0	0	0	0	0	0	0	0	0	0	0	0
CBM60	0	0	1	0	1	0	0	0	0	0	0	0	0	1	0	0	0	0	1	0	0	0	0	1	0	0	0	0	0	1	0
CBM61	0	0	0	0	0	1	0	0	0	0	0	0	0	0	0	0	0	0	0	0	0	0	0	0	0	0	0	0	0	0	0
CBM64	0	1	1	2	0	0	0	0	0	0	1	0	0	0	0	0	0	0	0	2	0	0	0	0	0	0	0	3	0	0	0
CBM66	0	0	0	0	2	1	0	0	0	0	0	0	0	0	0	0	0	0	0	0	0	0	0	0	0	0	0	0	0	0	0
CBM67	0	2	1	1	1	2	0	0	0	0	0	0	0	0	0	0	0	0	0	0	0	0	0	0	0	0	0	0	0	0	0
CBM73	2	0	0	0	0	2	1	2	0	0	0	0	0	1	0	0	0	0	0	1	0	0	0	0	2	0	3	2	3	0	0
CBM79	7	5	2	3	0	7	6	2	0	3	2	0	1	0	0	3	0	0	1	2	0	2	1	1	2	0	0	4	1	1	0
CBM8	0	0	0	0	0	1	0	0	0	0	0	0	0	0	0	0	0	0	0	0	0	0	0	0	0	0	0	0	0	0	0
CBM81	0	1	2	2	1	1	2	2	0	1	0	1	0	1	1	0	0	0	0	4	1	2	3	1	3	2	1	0	2	1	0
CBM85	0	0	0	0	0	0	1	0	0	0	0	0	0	0	0	0	0	0	0	0	0	0	0	0	0	0	0	0	0	0	0
CBM9	0	1	0	0	3	0	1	0	0	0	0	0	0	0	0	0	0	0	0	0	0	0	0	0	0	0	0	0	0	0	0
CE0	0	0	0	0	0	0	0	0	0	0	0	0	0	0	0	0	0	0	0	0	0	0	0	1	0	0	0	0	0	0	0
CE1	6	5	13	8	5	21	16	1	1	1	2	1	1	3	1	1	1	1	1	1	4	2	6	2	1	1	1	1	1	3	1
CE10	25	33	28	27	20	60	49	28	33	24	21	23	27	25	29	36	32	31	24	26	27	27	33	31	20	26	22	23	22	40	29
CE11	4	4	1	2	1	8	9	0	0	0	0	0	0	0	0	0	0	0	0	0	0	0	0	0	0	0	0	0	0	0	0
CE12	3	4	0	2	1	5	4	2	2	1	2	2	2	2	2	4	2	2	1	3	3	0	4	3	0	0	0	8	10	0	0
CE14	0	0	4	3	1	4	3	0	0	0	0	0	0	0	0	0	0	0	0	0	0	0	0	0	0	0	0	0	0	0	0
CE15	0	0	0	0	0	0	1	1	1	1	1	1	1	1	1	2	1	1	1	1	2	1	2	2	1	1	1	0	0	2	1
CE16	0	0	1	1	1	0	0	7	6	5	5	8	8	9	11	5	8	12	6	7	8	6	13	8	6	7	8	10	9	7	12
CE2	0	0	0	0	0	0	0	1	1	1	0	1	1	0	1	0	0	0	0	1	1	0	1	0	0	1	1	2	2	1	2
CE3	0	0	1	0	0	0	0	0	0	0	0	0	0	0	0	0	0	0	0	0	0	0	0	2	0	0	0	0	0	0	0
CE4	16	18	13	15	12	43	35	6	5	7	6	5	3	5	5	7	5	4	7	5	6	6	6	5	3	4	6	6	6	8	4
CE5	0	0	0	0	0	0	0	1	1	0	0	0	0	0	0	0	0	1	0	0	0	0	0	0	0	0	1	0	0	0	0
CE7	1	1	1	1	0	1	2	0	0	0	0	0	0	0	0	0	0	0	0	0	0	0	0	0	0	0	0	0	0	0	0
CE8	3	2	4	3	2	5	4	4	5	4	3	5	5	5	5	6	5	5	5	6	5	4	5	4	5	5	4	5	5	4	5
CE9	4	3	7	9	3	11	7	1	1	2	1	2	2	3	1	2	1	2	2	1	2	1	2	1	1	1	2	1	1	1	2
GH0	7	11	16	14	2	16	17	1	1	3	1	1	2	1	3	3	1	2	2	3	1	2	2	1	3	2	3	1	1	2	1
GH1	3	2	3	3	1	7	7	4	5	3	6	2	2	5	5	4	4	5	2	1	7	2	4	4	4	4	3	1	1	4	3
GH10	0	0	1	1	0	2	3	4	4	5	6	3	3	4	6	5	6	6	4	3	3	6	5	4	4	4	5	1	1	5	9
GH101	1	1	1	0	0	5	5	0	0	0	0	0	0	0	0	0	0	0	0	0	0	0	0	0	0	0	0	0	0	0	0
GH102	2	2	1	1	0	7	4	0	0	0	0	0	0	0	0	0	0	0	0	0	0	0	0	0	0	0	0	0	0	0	0
GH103	5	5	2	2	1	17	14	0	0	0	0	0	0	0	0	0	0	0	0	0	0	0	0	0	0	0	0	0	0	0	0
GH104	1	1	0	0	0	0	2	0	0	0	0	0	0	0	0	0	0	0	0	0	0	0	0	0	0	0	0	0	0	0	0
GH105	2	3	2	2	2	2	4	3	4	1	5	4	3	5	7	7	5	5	6	4	6	4	10	7	2	2	1	3	3	4	3
GH106	0	2	0	0	0	1	1	0	0	0	0	0	0	0	0	0	0	0	0	0	0	0	0	0	0	0	0	0	0	0	0
GH108	0	0	2	2	1	2	0	0	0	0	0	0	0	0	0	0	0	0	0	0	0	0	0	0	0	0	0	0	0	0	0
GH109	1	1	1	1	0	5	3	1	0	1	2	0	0	1	0	0	0	0	0	0	1	1	1	1	0	1	0	1	1	0	1
GH11	0	0	0	0	0	0	0	0	0	0	0	0	0	0	0	0	0	0	0	0	0	0	0	0	0	0	0	1	0	1	0
GH110	0	0	1	1	0	0	0	0	0	0	0	0	0	0	0	0	0	0	0	0	0	0	0	0	0	0	0	0	0	0	0
GH113	0	0	0	0	0	1	1	0	0	0	0	0	0	0	0	0	0	0	0	0	0	0	0	0	0	0	0	0	0	0	0
GH114	0	0	1	1	0	1	1	0	0	0	0	0	0	0	0	0	0	0	0	0	0	0	0	0	0	0	0	0	0	0	0
GH115	0	0	0	0	0	0	2	2	3	1	4	1	2	2	2	2	2	2	3	2	3	4	4	3	2	1	2	1	1	1	2
GH12	0	0	1	1	2	3	1	3	3	3	4	2	2	5	4	3	3	2	3	2	6	5	6	8	2	2	5	5	6	2	14
GH125	0	1	3	3	2	2	2	2	1	1	1	1	1	1	2	3	1	1	1	1	1	1	2	1	1	1	2	2	2	2	2
GH127	1	3	0	0	0	2	3	3	1	0	2	2	1	3	3	3	1	3	1	1	4	2	3	2	1	1	2	2	1	1	1
GH128	3	3	4	3	5	8	5	4	4	7	4	4	7	4	5	9	5	6	5	6	5	4	5	4	2	2	4	4	4	7	5
GH129	0	0	0	0	1	0	0	0	0	0	0	0	0	0	0	0	0	0	0	0	0	0	0	0	0	0	0	0	0	0	0
GH13	2	3	7	2	1	6	9	0	0	0	0	0	0	0	0	0	0	0	0	0	0	0	0	0	0	0	3	0	0	0	0
GH13_1	1	1	0	1	1	1	1	1	2	2	2	2	2	2	2	3	2	2	2	2	2	2	2	2	1	1	0	1	1	2	3
GH13_10	1	1	2	2	0	2	2	0	0	0	0	0	0	0	0	0	0	0	0	0	0	0	0	0	0	0	0	0	0	0	0
GH13_11	6	4	7	5	2	15	10	0	0	0	0	0	0	0	0	0	0	0	0	0	0	0	0	0	0	0	0	0	0	0	0
GH13_16	3	2	1	1	0	5	3	0	0	0	0	0	0	0	0	0	0	0	0	0	0	0	0	0	0	0	0	0	0	0	0
GH13_22	1	1	0	1	1	1	1	1	1	1	1	1	1	1	1	1	1	1	1	1	1	1	1	1	1	1	0	1	1	1	79
GH13_23	3	2	0	1	1	7	7	0	0	0	0	0	0	0	0	0	0	0	0	0	0	0	0	0	0	0	0	0	0	0	0
GH13_25	1	1	1	2	1	1	1	1	1	1	1	1	1	1	1	1	1	1	1	1	1	1	1	1	1	1	0	1	1	1	1
GH13_26	1	1	0	3	0	4	3	0	0	0	0	0	0	0	0	0	0	0	0	0	0	0	0	0	0	0	0	0	0	0	0
GH13_29	0	0	1	1	0	0	0	0	0	0	0	0	0	0	0	0	0	0	0	0	0	0	0	0	0	0	0	0	0	0	0
GH13_3	0	1	3	1	0	2	1	0	0	0	0	0	0	0	0	0	0	0	0	0	0	0	0	0	0	0	0	0	0	0	0
GH13_30	2	1	6	3	1	4	3	0	0	0	0	0	0	0	0	0	0	0	0	0	0	0	0	0	0	0	0	0	0	0	0
GH13_31	0	0	1	1	0	1	2	0	0	0	0	0	0	0	0	0	0	0	0	0	0	0	0	0	0	0	0	0	0	0	0
GH13_32	0	0	0	0	0	0	0	1	1	1	1	2	3	1	3	7	3	4	1	1	1	1	2	1	1	1	1	1	1	1	1
GH13_36	0	0	1	1	2	0	0	0	0	0	0	0	0	0	0	0	0	0	0	0	0	0	0	0	0	0	0	0	0	0	0
GH13_38	0	1	0	0	0	1	0	0	0	0	0	0	0	0	0	0	0	0	0	0	0	0	0	0	0	0	0	0	0	0	0
GH13_40	1	0	1	2	1	3	1	1	0	2	2	3	0	1	1	1	1	1	1	0	1	1	1	1	1	1	1	1	1	5	1
GH13_5	0	1	0	0	0	0	1	1	0	1	2	1	1	1	2	4	2	2	1	0	1	1	1	1	1	1	1	2	2	1	1
GH13_7	0	1	0	0	0	0	0	0	0	0	0	0	0	0	0	0	0	0	0	0	0	0	0	0	0	0	0	0	0	0	0
GH13_8	2	1	2	2	2	3	3	5	4	4	3	3	3	2	3	3	2	3	3	4	3	2	5	6	3	3	5	9	9	6	5
GH13_9	2	0	3	2	0	5	3	0	0	0	0	0	0	0	0	0	0	0	0	0	0	0	0	0	0	0	0	0	0	0	0
GH130	0	1	2	2	0	1	1	0	0	0	0	0	0	0	0	0	0	0	0	0	0	0	0	0	0	0	0	0	0	0	0
GH131	0	0	0	0	0	0	0	2	2	2	3	2	2	4	2	2	2	2	2	2	2	3	2	3	1	2	1	3	3	2	3
GH133	1	1	3	3	1	1	1	1	1	1	1	1	1	1	1	1	1	1	1	1	1	1	1	1	1	1	1	1	1	1	1
GH135	0	0	0	0	0	0	0	0	0	0	0	0	0	0	0	0	0	0	0	0	0	0	0	0	0	0	0	0	0	0	2
GH140	1	1	0	0	0	1	1	0	0	0	0	0	0	0	0	0	0	0	0	0	0	0	0	0	0	0	0	0	0	0	0
GH141	0	0	3	1	0	0	0	0	0	0	0	0	0	0	0	0	0	0	0	0	0	0	0	0	0	0	0	0	0	0	0
GH144	1	2	3	1	2	5	4	0	0	0	0	0	0	0	0	0	0	0	0	0	0	0	0	0	0	0	0	0	0	0	0
GH145	0	1	0	0	0	0	0	1	1	0	1	1	2	1	1	1	1	1	1	1	1	1	1	1	1	1	1	1	1	1	1
GH146	0	1	2	0	0	0	2	1	1	3	1	1	1	1	1	1	1	1	1	1	1	1	2	1	1	1	1	0	0	2	2
GH148	1	0	0	0	0	0	0	0	0	0	0	0	0	0	0	0	0	0	0	0	0	0	0	0	0	0	0	0	0	0	0
GH15	4	5	6	8	4	14	9	3	1	3	2	2	3	3	3	4	3	3	2	2	2	2	2	2	2	3	4	4	4	2	3
GH152	3	1	1	1	1	2	2	4	8	3	5	5	7	6	8	9	8	8	6	7	9	7	11	8	2	4	7	4	2	1	1
GH153	0	0	1	1	2	1	0	0	0	0	0	0	0	0	0	0	0	0	0	0	0	0	0	0	0	0	0	0	0	0	0
GH154	0	0	0	0	0	3	2	1	1	1	1	1	1	1	1	1	1	1	1	1	1	1	2	1	1	1	1	0	0	1	1
GH16	12	14	12	13	12	24	20	22	27	24	15	22	24	18	30	33	28	25	22	26	24	20	26	23	22	31	22	24	27	26	24
GH17	1	1	3	3	3	3	3	1	1	1	1	2	1	1	1	1	3	1	1	1	1	1	1	1	1	1	2	1	1	2	1
GH18	13	17	18	14	13	20	20	17	20	20	13	13	15	15	20	23	19	17	20	15	16	14	17	17	14	16	24	13	18	13	13
GH19	4	7	3	3	2	13	11	1	1	0	1	1	1	1	0	2	1	1	1	1	1	1	1	1	1	1	1	2	1	1	1
GH2	8	16	16	10	7	28	22	3	2	3	3	3	3	4	3	3	3	4	2	1	3	3	4	3	2	4	3	4	3	2	5
GH20	3	5	4	3	4	13	9	6	7	7	3	5	7	4	5	6	5	5	5	4	4	4	6	3	5	5	4	6	4	3	5
GH23	25	19	19	14	8	48	48	1	2	1	1	0	0	1	0	0	0	0	0	3	0	1	0	0	1	1	1	3	3	3	0
GH24	1	0	2	3	0	2	3	0	0	0	0	0	0	0	0	0	0	0	0	0	0	0	0	0	0	0	0	0	0	0	0
GH25	4	5	3	2	0	11	9	0	1	1	2	0	0	0	1	1	1	2	0	1	0	1	0	1	0	0	0	0	0	1	2
GH26	0	0	1	0	0	3	2	0	0	0	0	0	0	0	0	0	0	0	0	0	0	0	0	0	0	0	0	0	0	0	0
GH27	1	2	3	3	4	1	3	3	4	3	4	4	4	5	6	6	5	5	3	1	3	3	4	4	2	4	5	11	9	3	4
GH28	5	8	3	2	1	6	6	10	14	8	9	7	7	11	12	9	17	9	13	8	13	4	10	10	4	6	5	25	21	5	12
GH29	1	1	2	1	4	6	4	0	0	0	0	0	0	0	0	0	0	0	0	0	0	0	0	0	0	0	0	1	2	0	0
GH3	6	9	9	11	5	25	20	6	9	5	6	7	7	6	9	8	7	10	7	10	8	10	9	7	8	7	7	9	9	9	7
GH30	0	1	1	0	0	0	0	1	0	1	1	1	1	0	2	1	4	1	1	1	1	1	1	1	1	1	1	3	2	0	1
GH30_3	0	0	1	2	2	1	0	3	2	2	2	2	2	2	2	3	0	3	2	2	2	1	2	2	2	2	2	1	1	1	2
GH30_4	0	0	0	0	0	0	0	0	0	0	0	0	0	1	0	0	0	1	0	0	0	0	0	0	0	0	0	0	0	0	0
GH30_7	0	0	0	0	0	0	0	0	2	0	1	0	0	0	0	1	1	1	1	0	1	1	2	1	0	1	0	0	0	0	0
GH31	2	5	4	4	1	6	5	5	5	3	3	3	4	5	4	5	4	5	10	4	4	3	9	4	3	6	3	4	4	4	6
GH32	0	0	0	0	0	0	0	0	0	0	0	0	0	0	0	0	0	0	0	0	0	0	0	0	0	0	0	1	1	0	0
GH33	2	0	1	1	0	1	0	0	0	0	0	0	0	0	0	0	0	0	0	0	0	0	0	0	0	0	0	0	0	0	0
GH35	1	3	4	5	2	0	4	2	2	1	3	2	1	3	2	4	1	2	2	1	2	2	3	2	1	1	2	7	8	2	5
GH36	3	4	3	3	3	11	9	0	0	0	0	0	0	0	0	0	0	0	0	0	0	0	0	0	0	0	0	0	0	0	0
GH37	3	3	4	4	3	4	4	3	4	3	3	3	3	4	3	3	4	3	6	3	4	3	3	3	3	3	3	4	4	3	3
GH38	7	8	5	8	5	9	9	2	2	3	6	3	2	6	2	5	2	3	1	2	5	2	5	2	6	2	3	2	2	2	11
GH39	1	4	0	0	0	2	1	0	0	0	0	0	0	0	0	0	0	0	0	0	0	0	0	0	0	0	0	0	0	0	0
GH4	2	2	2	1	1	5	5	0	0	0	0	0	0	0	0	0	0	0	0	0	0	0	0	0	0	0	0	0	0	0	0
GH42	0	1	1	1	0	3	3	0	0	0	0	0	0	0	0	0	0	0	0	0	0	0	0	0	0	0	0	0	0	0	0
GH43	0	2	1	0	0	4	1	0	0	0	0	2	0	0	0	0	0	0	0	0	1	0	1	0	0	0	0	0	0	0	0
GH43_11	1	1	0	0	0	1	3	0	0	0	0	0	0	0	0	0	0	0	0	0	0	0	0	0	0	0	0	0	0	0	0
GH43_12	0	0	0	0	0	1	0	0	0	0	0	0	0	0	0	0	0	0	0	0	0	0	0	0	0	0	0	0	0	0	0
GH43_14	0	0	0	0	0	0	0	1	2	1	0	1	2	1	1	1	1	1	3	1	1	1	1	1	1	2	0	1	1	1	1
GH43_17	0	0	0	0	0	0	0	1	0	0	1	0	1	1	0	1	1	1	1	0	1	0	2	1	0	0	1	0	0	0	1
GH43_21	0	0	0	0	0	0	0	0	1	0	1	1	1	1	1	1	0	1	1	1	0	0	0	1	0	1	2	0	0	1	0
GH43_23	0	0	0	0	0	0	1	0	0	0	0	0	0	0	0	0	0	0	0	0	0	0	0	0	0	0	0	0	0	0	0
GH43_24	0	0	0	0	0	0	0	1	1	2	1	1	1	1	1	1	1	1	1	1	1	1	1	1	1	1	2	4	5	1	1
GH43_26	0	0	0	0	0	0	0	0	1	0	0	0	1	1	1	2	1	0	1	0	0	0	0	0	0	0	0	0	0	0	0
GH43_28	0	1	0	0	0	0	0	0	0	0	0	0	0	0	0	0	0	0	0	0	0	0	0	0	0	0	0	0	0	0	0
GH43_29	0	1	0	0	1	0	1	0	0	0	0	0	0	0	0	0	0	0	0	0	0	0	0	0	0	0	0	0	0	0	0
GH43_31	0	1	0	0	0	0	0	0	0	0	0	0	0	0	0	0	0	0	0	0	0	0	0	0	0	0	0	0	0	0	0
GH43_34	0	0	0	0	1	0	0	0	0	0	0	0	0	0	0	0	0	0	0	0	0	0	0	0	0	0	0	0	0	0	0
GH43_4	0	0	0	0	0	1	0	0	0	0	0	0	0	0	0	0	0	0	0	0	0	0	0	0	0	0	0	0	0	0	0
GH43_5	0	0	0	0	0	0	0	2	2	0	2	1	1	1	1	2	1	1	1	2	1	1	0	1	2	4	5	2	3	0	2
GH43_6	0	0	0	0	0	0	0	0	0	0	0	0	0	0	0	0	0	0	0	0	0	0	0	0	0	0	0	0	0	1	0
GH43_9	0	0	0	0	0	0	3	0	0	0	0	0	0	0	0	0	0	0	0	0	0	0	0	0	0	0	0	0	0	0	0
GH45	0	0	0	0	1	0	0	0	1	0	0	1	0	0	1	0	0	1	0	0	0	1	1	1	0	0	0	2	1	0	1
GH46	0	0	1	0	0	1	2	0	0	0	0	0	0	0	0	0	0	0	0	0	0	0	0	0	0	0	0	0	0	0	0
GH47	7	6	4	4	4	6	8	7	6	7	6	6	7	6	7	8	9	6	6	5	8	6	8	6	6	6	6	7	6	6	6
GH5	0	1	1	1	0	2	3	0	0	1	0	0	1	1	0	0	0	1	0	0	0	1	0	1	0	0	0	2	3	0	0
GH5_12	2	3	2	2	2	2	2	2	2	2	2	2	2	2	3	2	2	2	2	2	2	2	2	2	2	3	2	4	3	2	2
GH5_15	1	1	1	1	1	1	1	1	1	1	2	1	1	3	1	2	1	1	2	1	3	3	3	5	1	1	1	2	2	3	0
GH5_22	0	0	0	0	0	0	0	2	2	6	1	1	3	2	2	4	1	1	4	2	2	2	2	2	1	2	2	2	5	2	2
GH5_25	0	0	0	0	0	1	0	0	0	0	0	0	0	0	0	0	0	0	0	0	0	0	0	0	0	0	0	0	0	0	0
GH5_30	1	1	1	1	1	1	1	1	1	1	1	1	1	1	1	1	1	1	1	1	1	1	1	1	1	1	2	1	1	1	1
GH5_31	0	0	0	0	0	0	0	2	1	7	0	2	4	1	2	3	2	2	0	0	1	0	0	0	0	2	5	0	0	3	2
GH5_39	0	0	0	0	0	1	1	0	0	0	0	0	0	0	0	0	0	0	0	0	0	0	0	0	0	0	0	0	0	0	0
GH5_4	0	0	0	0	0	0	1	0	0	0	0	0	0	0	0	0	0	0	0	0	0	0	0	0	0	0	0	0	0	0	0
GH5_41	0	0	0	0	0	0	0	0	0	0	0	0	0	0	0	0	0	0	0	0	0	0	0	0	0	0	1	0	0	1	0
GH5_46	0	0	0	0	0	2	1	0	0	0	0	0	0	0	0	0	0	0	0	0	0	0	0	0	0	0	0	0	0	0	0
GH5_48	0	0	0	0	0	1	0	0	0	0	0	0	0	0	0	0	0	0	0	0	0	0	0	0	0	0	0	0	0	0	0
GH5_5	1	1	0	0	0	3	3	4	3	3	3	3	3	4	3	4	3	3	3	4	3	3	4	4	3	3	3	5	5	2	5
GH5_50	0	0	0	0	0	0	0	2	2	2	2	2	2	2	2	2	2	2	2	2	2	1	2	2	2	2	2	3	3	1	2
GH5_7	0	0	0	0	0	1	0	2	2	2	3	2	3	3	4	4	4	4	3	2	4	3	4	2	2	2	3	3	3	3	4
GH5_9	3	4	3	3	3	3	3	9	6	8	7	9	9	9	8	12	9	8	7	8	7	7	9	7	8	8	6	12	9	7	4
GH50	0	0	1	1	1	0	0	0	0	0	0	0	0	0	0	0	0	0	0	0	0	0	0	0	0	0	0	0	0	0	0
GH51	1	3	2	1	0	5	4	1	1	1	1	0	1	2	1	1	1	1	2	1	1	1	1	1	1	1	1	8	8	2	3
GH53	0	1	0	0	0	0	2	2	1	1	1	1	1	1	1	2	1	1	1	1	1	1	2	2	1	2	1	4	2	1	4
GH55	1	2	3	3	1	5	7	1	1	1	1	1	1	1	1	1	1	1	2	1	1	0	1	1	1	1	1	0	1	1	1
GH6	6	6	11	7	4	11	9	3	3	4	5	4	4	4	4	5	3	4	4	4	3	4	4	4	4	4	4	4	4	4	5
GH63	2	2	1	1	1	3	4	2	2	1	2	1	2	3	2	2	2	2	1	1	3	1	1	2	1	2	1	2	2	2	1
GH64	0	3	5	3	3	3	2	0	0	0	0	0	0	0	1	1	0	0	0	0	0	0	0	0	0	0	0	0	1	0	0
GH65	1	2	5	6	2	3	4	0	0	0	0	0	0	0	0	0	0	0	0	0	0	0	0	0	0	0	0	0	0	0	0
GH67	0	0	0	0	0	0	1	0	0	0	0	0	0	0	0	0	0	0	0	0	0	0	0	0	0	0	0	0	0	0	0
GH7	0	0	0	0	0	0	0	0	2	2	4	2	3	2	5	5	4	3	3	3	7	7	6	7	0	0	0	3	2	2	7
GH71	2	4	2	1	2	2	2	4	3	6	3	3	3	5	3	4	3	3	2	4	3	1	3	3	3	3	3	2	2	4	3
GH72	2	3	2	2	3	2	2	2	2	2	2	2	2	2	2	3	2	3	2	2	2	2	2	1	2	2	2	4	3	2	2
GH73	1	2	3	1	1	4	5	0	0	0	0	0	0	0	0	0	0	0	0	0	5	0	2	0	0	1	0	0	0	0	0
GH74	0	0	0	0	0	0	2	3	4	2	2	1	1	2	3	3	2	3	2	1	2	2	3	1	1	2	1	2	2	3	3
GH76	0	1	0	0	1	3	0	0	0	0	0	0	0	0	0	0	0	0	0	0	0	0	0	0	0	0	0	0	0	0	0
GH77	1	0	1	2	0	2	5	0	0	0	0	0	0	0	0	0	0	0	0	0	0	0	0	0	0	0	0	0	0	0	0
GH78	0	0	0	0	1	4	0	2	2	4	3	1	3	2	2	2	3	2	3	2	2	2	2	2	2	2	1	1	1	1	2
GH79	3	5	3	4	2	4	3	7	7	6	6	6	7	5	7	7	7	7	8	7	6	8	8	5	5	8	6	18	16	7	8
GH8	2	1	1	1	0	5	3	0	0	0	0	0	0	0	0	0	0	0	0	0	0	0	0	0	0	0	0	0	0	0	0
GH81	0	0	1	1	0	0	0	0	0	0	0	0	0	0	0	0	0	0	0	0	0	0	0	0	0	0	0	0	0	0	0
GH85	0	0	1	1	0	1	1	1	1	1	1	1	1	1	1	1	1	1	1	1	1	1	1	2	1	1	1	2	1	1	1
GH87	0	0	1	1	0	0	0	0	0	0	0	0	0	0	0	0	0	0	0	0	0	0	0	0	0	0	0	0	0	0	0
GH88	0	0	0	0	0	0	1	2	2	2	1	2	2	1	2	1	1	2	2	2	3	2	3	2	1	2	1	2	2	1	2
GH89	0	1	0	0	0	0	2	0	0	0	0	0	0	0	0	0	0	0	0	0	0	0	0	0	0	0	0	0	0	0	0
GH9	2	3	2	2	2	6	3	2	2	1	2	2	2	1	2	2	2	2	2	1	2	1	2	2	2	2	2	2	2	2	2
GH92	1	10	9	11	7	13	6	6	4	6	6	4	4	6	6	7	6	5	5	5	4	3	7	6	4	5	5	7	6	5	6
GH93	0	0	1	1	1	0	0	1	1	1	1	0	1	1	1	1	1	1	0	0	1	2	0	1	1	1	1	1	1	1	1
GH94	6	4	4	4	2	10	8	0	0	0	0	0	0	0	0	0	0	0	0	0	0	0	0	0	0	0	0	0	0	0	0
GH95	0	0	2	0	1	1	1	1	2	1	1	1	1	1	1	1	1	1	2	2	1	1	1	1	1	1	1	2	2	1	1
GH97	0	0	0	0	0	1	2	0	0	0	0	0	0	0	0	0	0	0	0	0	0	0	0	0	0	0	0	0	0	0	0
GH99	0	0	0	0	0	2	0	0	0	0	0	0	0	0	0	0	0	0	0	0	0	0	0	0	0	0	0	0	0	0	0
GT0	3	8	10	8	5	14	12	2	5	2	2	2	4	2	3	2	2	3	3	4	3	2	2	2	3	2	3	4	4	3	2
GT1	3	3	6	10	3	10	7	18	4	9	6	6	6	7	9	10	9	5	6	12	5	4	7	7	6	15	8	5	5	3	5
GT10	0	0	0	0	0	0	1	0	0	0	0	0	0	0	0	0	0	0	0	0	0	0	0	0	0	0	0	0	0	0	0
GT102	0	0	1	0	0	3	1	0	0	0	0	0	0	0	0	0	0	0	0	0	0	0	0	0	0	0	0	0	0	0	0
GT103	0	0	1	0	0	1	0	0	0	0	0	0	0	0	0	0	0	0	0	0	0	0	0	0	0	0	0	0	0	0	0
GT104	1	1	1	3	0	1	2	0	0	0	0	0	0	0	0	0	0	0	0	0	0	0	0	0	0	0	0	0	0	0	0
GT107	0	1	0	0	0	4	2	0	0	0	0	0	0	0	0	0	0	0	0	0	0	0	0	0	0	0	0	0	0	0	0
GT13	3	4	2	3	2	6	5	1	1	1	1	1	1	2	1	1	1	1	1	1	1	1	1	1	1	0	1	1	1	1	1
GT14	0	0	0	0	0	0	1	0	0	0	0	0	0	0	0	0	0	0	0	0	0	0	0	0	0	0	0	0	0	0	0
GT15	4	4	5	5	5	5	5	8	6	9	6	7	9	7	8	9	7	7	6	5	7	5	8	9	7	7	6	5	5	4	3
GT17	0	0	0	0	0	2	0	2	2	2	1	2	2	2	2	2	2	2	2	2	1	1	2	1	2	2	2	3	2	1	1
GT19	2	2	2	2	1	5	5	0	0	0	0	0	0	0	0	0	0	0	0	0	0	0	0	0	0	0	0	0	0	0	0
GT2	40	39	78	74	37	133	99	14	14	15	19	18	14	18	18	17	15	14	15	16	18	15	23	15	14	15	16	20	20	15	17
GT20	4	5	8	8	4	8	7	4	3	4	6	3	5	3	3	4	3	3	3	3	3	3	3	3	3	3	3	3	3	3	3
GT21	1	2	2	4	2	1	1	1	1	1	1	1	1	1	1	1	1	1	1	1	1	1	1	1	1	1	1	1	1	1	1
GT22	5	4	5	5	5	4	4	5	5	5	4	4	6	4	7	7	6	5	5	5	4	5	6	5	5	6	7	6	7	5	4
GT23	0	0	0	0	0	0	0	0	0	0	0	0	0	0	0	1	0	0	0	0	0	0	0	0	0	0	0	0	0	0	0
GT24	1	2	1	1	1	1	1	1	1	2	2	1	1	1	1	1	1	1	1	1	2	1	1	1	1	1	1	1	1	1	1
GT25	1	3	0	1	1	6	6	1	1	1	0	0	1	1	1	1	2	1	1	1	1	1	1	1	1	1	1	0	0	1	0
GT26	2	3	0	0	0	5	5	0	0	0	0	0	0	0	0	0	0	0	0	0	0	0	0	0	0	0	0	0	0	0	0
GT27	0	0	1	1	1	0	0	1	1	1	1	1	1	1	1	1	1	1	1	1	1	1	1	1	1	1	1	1	1	1	1
GT28	2	2	4	4	1	8	7	0	0	0	0	0	0	0	0	0	0	0	0	0	0	0	0	0	0	1	0	1	0	1	1
GT29	1	2	0	0	0	1	1	1	1	1	1	1	1	1	1	1	1	1	0	1	1	1	1	1	1	1	1	1	1	1	1
GT3	1	0	1	1	1	1	1	1	2	1	1	1	2	1	1	1	1	1	1	1	1	1	1	1	1	1	1	2	1	1	1
GT30	5	3	4	4	3	8	8	1	1	1	1	1	1	1	1	1	1	2	1	1	1	1	1	1	1	1	1	1	1	1	1
GT31	3	2	2	3	2	2	3	2	2	2	2	3	3	2	3	3	3	3	3	3	2	3	2	3	2	2	2	5	5	2	2
GT32	0	0	0	0	0	3	2	1	2	3	2	2	1	2	1	2	3	2	2	1	4	2	3	2	1	2	2	1	1	1	1
GT33	1	1	1	1	1	1	1	1	1	1	1	1	2	1	1	2	1	2	1	1	1	1	2	2	1	1	1	1	1	1	1
GT35	3	3	2	4	1	6	4	1	1	1	1	1	1	1	1	1	1	1	1	1	1	1	1	1	1	1	1	1	1	1	1
GT39	3	2	4	5	4	3	3	3	3	3	3	3	3	3	3	3	3	3	3	3	4	3	3	3	3	3	3	3	3	3	3
GT4	44	44	72	67	21	115	106	7	6	7	6	7	8	7	7	7	7	7	7	7	8	7	8	8	7	8	7	11	9	7	8
GT41	7	6	7	4	2	11	11	1	1	1	1	1	1	1	1	1	1	1	0	0	1	1	1	1	0	1	1	0	0	1	1
GT43	1	0	0	0	0	0	0	1	0	0	0	1	0	1	0	1	0	1	0	0	0	0	0	0	0	0	1	0	0	0	0
GT45	0	0	0	0	0	1	0	0	0	0	0	0	0	0	0	0	0	0	0	0	0	0	0	0	0	0	0	0	0	0	0
GT47	1	1	2	1	1	1	1	1	0	1	1	1	1	1	1	2	1	1	12	2	1	1	1	1	1	1	1	1	1	1	24
GT48	3	3	3	3	3	2	2	3	2	5	2	3	3	3	4	5	4	6	2	16	3	4	5	3	2	8	3	3	6	3	2
GT49	1	1	1	1	1	1	1	1	1	0	2	1	1	1	1	1	2	1	1	1	1	0	2	1	1	1	1	1	1	1	1
GT5	4	2	4	4	1	9	8	1	1	1	1	1	1	1	1	1	1	1	1	1	1	1	1	1	1	1	1	1	1	1	73
GT50	1	2	2	2	2	1	1	1	1	1	0	1	1	1	3	2	2	1	1	1	1	1	3	1	1	1	1	1	1	1	1
GT51	13	13	17	17	4	37	28	0	0	0	0	0	0	0	0	0	0	0	0	0	0	0	0	0	0	0	0	0	0	0	0
GT57	1	1	1	1	1	1	1	2	2	2	1	2	2	2	2	2	2	2	2	2	2	2	5	2	2	2	2	2	2	2	2
GT58	0	0	0	0	0	0	0	0	1	1	1	0	0	0	1	0	0	0	0	0	0	0	0	0	0	1	1	1	1	1	0
GT59	0	0	1	1	1	0	0	1	1	1	0	0	1	1	1	1	0	1	1	1	0	1	0	1	1	1	1	1	1	1	1
GT66	1	1	1	1	2	1	1	9	1	1	1	1	2	1	1	2	1	1	1	1	1	1	1	1	1	1	3	1	1	1	1
GT69	4	3	2	2	1	2	2	2	2	2	2	2	2	2	2	2	3	2	2	2	2	2	3	2	2	1	8	3	2	2	2
GT7	2	2	3	2	2	2	2	2	2	3	3	2	2	2	2	2	2	2	2	2	2	1	2	3	2	2	2	2	2	2	2
GT70	0	0	0	0	0	2	1	0	0	0	0	0	0	0	0	0	0	0	0	0	0	0	0	0	0	0	0	0	0	0	0
GT73	0	0	0	0	0	2	3	0	0	0	0	0	0	0	0	0	0	0	0	0	0	0	0	0	0	0	0	0	0	0	0
GT75	0	0	0	0	0	0	1	0	0	0	0	0	0	0	0	0	0	0	0	0	0	0	0	0	0	0	0	0	0	0	0
GT76	0	0	3	1	0	1	1	1	1	1	0	0	0	0	2	0	1	1	0	1	0	1	1	0	1	1	1	1	1	1	0
GT8	3	4	2	2	2	6	4	2	4	2	3	7	8	5	9	6	6	6	3	3	5	5	5	6	4	4	5	2	3	7	6
GT81	1	1	0	0	1	0	2	0	0	0	0	0	0	0	0	0	0	0	0	0	0	0	0	0	0	0	0	0	0	0	0
GT83	4	7	12	10	5	13	16	0	0	0	0	0	0	0	0	0	0	0	0	0	0	0	0	0	0	0	0	0	0	0	0
GT84	5	3	4	4	2	8	6	0	0	0	0	0	0	0	0	0	0	0	0	0	0	0	0	0	0	0	0	0	0	0	0
GT87	0	0	0	0	0	4	2	0	0	0	0	0	0	0	0	0	0	0	0	0	0	0	0	0	0	0	0	0	0	0	0
GT9	3	2	7	8	2	2	1	0	0	0	0	0	0	0	0	0	0	0	0	0	0	0	0	0	0	0	0	0	0	0	0
GT90	3	5	2	2	2	1	1	3	4	5	3	3	3	4	3	3	3	3	3	4	3	3	4	3	4	3	3	15	12	5	8
GT91	0	0	0	0	0	0	0	0	0	0	0	0	0	0	0	0	2	0	0	0	0	0	0	0	0	0	0	0	0	0	0
GT92	0	0	0	0	0	1	2	0	0	0	0	0	0	0	0	0	0	0	0	0	0	0	0	0	0	0	0	0	0	0	0
GT94	0	0	1	1	0	0	0	0	0	0	0	0	0	0	0	0	0	0	0	0	0	0	0	0	0	0	0	0	0	0	0
GT95	1	1	1	1	1	1	1	2	1	3	1	1	1	1	1	1	1	1	1	1	4	1	1	1	1	1	2	2	2	2	2
GT99	0	0	1	2	0	0	0	0	0	0	0	0	0	0	0	0	0	0	0	0	0	0	0	0	0	0	0	0	0	0	0
PL0	1	1	1	0	1	3	3	0	0	0	0	0	0	0	3	0	0	1	0	0	0	0	0	0	1	0	0	0	0	0	0
PL1	0	1	1	1	1	0	0	0	0	1	1	0	0	0	1	0	2	0	0	0	1	0	1	0	1	2	0	1	0	0	1
PL1_2	0	0	0	0	0	0	1	0	0	0	0	0	0	0	0	0	0	0	0	0	0	0	0	0	0	0	0	1	1	0	0
PL1_7	0	0	0	0	0	0	0	1	1	0	2	0	2	1	0	0	0	2	3	3	2	2	2	2	0	0	0	1	1	0	2
PL10_2	0	0	0	0	0	0	1	0	0	0	0	0	0	0	0	0	0	0	0	0	0	0	0	0	0	0	0	0	0	0	0
PL11_1	0	0	0	0	0	0	2	0	0	0	0	0	0	0	0	0	0	0	0	0	0	0	0	0	0	0	0	0	0	0	0
PL12_3	0	0	0	0	0	1	0	0	0	0	0	0	0	0	0	0	0	0	0	0	0	0	0	0	0	0	0	0	0	0	0
PL14	1	1	1	1	1	2	2	1	2	1	1	1	1	1	1	1	1	1	1	1	1	1	1	1	1	1	1	1	1	2	1
PL14_4	0	0	0	0	0	0	0	2	2	3	4	2	3	2	2	3	2	1	4	2	3	2	3	5	1	2	2	9	6	2	3
PL14_5	1	1	1	1	1	1	1	2	0	2	1	2	2	1	2	2	2	1	1	2	2	1	4	2	2	2	1	1	1	1	2
PL22	0	1	0	0	0	1	0	0	0	0	0	0	0	0	0	0	0	0	0	0	0	0	0	0	0	0	0	0	0	0	0
PL22_2	0	0	0	0	0	0	1	0	0	0	0	0	0	0	0	0	0	0	0	0	0	0	0	0	0	0	0	0	0	0	0
PL26	0	1	0	0	0	0	0	0	0	0	0	0	0	0	0	0	0	0	0	0	0	0	0	0	0	0	0	0	0	0	0
PL3_2	0	0	0	0	0	0	0	0	0	0	0	0	0	0	0	0	0	0	0	1	0	0	0	0	0	0	0	0	0	0	0
PL35	3	3	2	2	2	2	2	1	1	1	1	1	1	1	1	1	1	3	1	1	1	1	1	1	1	1	1	1	2	1	2
PL5	0	0	0	0	0	1	0	0	0	0	0	0	0	0	0	0	0	0	0	0	0	0	0	0	0	0	0	0	0	0	0
PL8_4	0	0	0	0	0	0	0	1	0	0	1	1	1	1	1	1	1	1	0	1	1	1	1	1	1	1	1	1	1	1	1
PL9_2	0	0	1	1	0	0	0	0	0	0	0	0	0	0	0	0	0	0	0	0	0	0	0	0	0	0	0	0	0	0	0

## Sheet: File S7
File S7. The k-mer analyses of the new genomes.
Species	Genome length	Unique percent (%)	Heterozygosity (%)	k-mer coverage	Error rate (%)	Duplication rate of reads (%)
Coltricia abieticola Dai 22736	88602998	47.8	2.34	18.5	0.62	1.57
Coltricia abieticola Dai 22737	80872128	48	1.99	22.5	0.487	0.979
Coltricia perennis Dai 23027	63450239	47.6	0.826	25.6	0.437	1.49
Coltricia perennis Dai 23028	61689936	48.5	0.804	25.7	0.479	1.71
Coltricia perennis Dai 23736	67508657	44.6	0.744	24.8	0.321	1.01
Coltricia weii Dai 23719	101349480	50.4	1.76	17.1	0.595	0.97
Coltricia weii Dai 23721	107059000	51.8	1.32	16.1	0.64	1.12
Onnia himalayana Dai 22620	32349756	75.8	0.508	54.4	0.192	2.71
Onnia tomentosa Dai 23682	39982126	67.5	1.18	47.9	0.179	1.27
Phellinus monticola Dai 22944A	34544496	75.2	1.22	25.5	0.215	0.993
Porodaedalea occidentiamericana Dai 20887	48108702	60.8	1.72	50.4	0.16	3.37
Porodaedalea qilianensis Dai 20880	50691768	59.5	0.573	40.1	0.202	1.46
Pseudoinonotus tibeticus Dai 22973	57087096	50.9	0.657	29.2	0.156	1.14
Sanghuangporus alpinus Dai 24025	38749171	72.2	1.32	41.9	0.17	1.81
Sanghuangporus lonicericola Dai 17297	33746966	81.3	1.44	57	0.131	2.1
